# Supplementary material for: Author Correction: New constraints on the postglacial shallow-water carbonate accumulation in the Great Barrier Reef
Source: Sci Rep. 2022 Feb 1;12:1993. doi: 10.1038/s41598-022-06337-x (PMC8807844; doi:10.1038/s41598-022-06337-x)
Supplement: Supplementary file 1 — Supplementary Information 3. [file 41598_2022_6337_MOESM3_ESM.xlsx]

## Sheet: PostGlacial Markers
Drill	LGM marker (mbsf)		Top drill (mbsl)
M0039A	25.5	???	107.04
M0036A	26.5	???	103.21
M0035A	25.4	???	100
M0034A	20.1	???	51
M0033A	14.3		91.3
M0032A	16.2		91.58
M0031A	15.5		90.5
M0040A	12.5	???	126.1
M0041A	11.5	???	126.6
M0042A	15		50.78
M0043A	30.5	???	102.9
M0047A	31.5	???	99.1
M0053A	19.5	???	97.9
M0054B	21	???	107.2
M0055A	10.7		87.3
M0056A	5		81.2
M0057A	18		42.3

## Sheet: HYD02AUpdate
												for updated publications go to http://publications.iodp.org/proceedings/325/325bib.htm
Hole ID	Sample ID	mbsf (m)	mbsl DS (m)	Dated litholgy	Species/Lithology info	Context	Palaeowater depth max	Palaeowater depth min	CAR Age (C14 -AMS)	Coral Age (C14 -AMS)	Coral (U/Th)	Reference/source	ST CAR Age (C14 -AMS)	ST Coral Age (C14 -AMS)	ST Coral (U/Th)	0	Final age (ka)	Final depth (m)	LGM marker (mbsf)	Pglacial thickness (m)	Dated litholgy	Species/Lithology info	Context	Palaeowater depth max	Palaeowater depth min	Final age (ka) error min/-	Final age (ka) error max/+	Comment
M0042A	42-A-4-R-1-W 45-48	5.965	59.885	Coralline algae	aA1	IS	10	0	11235	0	0	Yokoyama & Fallon, Dec 2011, unpublished	11.235	0	0	0	11.235	59.885	15	9.035	Coralline algae	aA1	IS	10	0	0.105	0.105	0
M0042A	42-A-4-R-1-W 59-62	6.105	60.025	Coralline algae	aA1	IS	10	0	11040	0	0	Yokoyama & Fallon, Dec 2011, unpublished	11.04	0	0	0	11.04	60.025	15	8.895	Coralline algae	aA1	IS	10	0	0.15	0.15	0
M0042A	42-A-5-R-1-W 1-3	7.52	61.44	Coralline algae	aA3	ISX	35	20	9440	0	0	Yokoyama & Fallon, Dec 2011, unpublished	9.44	0	0	0	9.44	61.44	15	7.48	Coralline algae	aA3	ISX	35	20	0.09	0.09	0
M0042A	42-A-5-R-1-W 1-3	7.52	61.44	Coralline algae	aA3	ISX	35	20	9490	0	0	Yokoyama & Fallon, Dec 2011, unpublished	9.49	0	0	0	9.49	61.44	15	7.48	Coralline algae	aA3	ISX	35	20	0.08	0.08	0
M0042A	42A3R1(17-21)	4.19	58.11	Coral	Favites pentagona	IS?	35	20	0	0	10659	Set B, Esat, 2012, unpublished	0	0	10.659	0	10.659	58.11	15	10.81	Coral	Favites pentagona	IS?	35	20	0.02	0.02	Discarded by AT Sep, 2013
M0042A	42A4R1(10-21)	5.655	59.575	Coral	Acropora (humils grp.)	IS	5	0	0	0	11542	Set B, Esat, 2012, unpublished	0	0	11.542	0	11.542	59.575	15	9.345	Coral	Acropora (humils grp.)	IS	5	0	0.011	0.011	Discarded by AT Sep, 2013
M0042A	42A2R1(6-10)	2.08	56	Coral	Porites?	IS	35	20	0	0	10612	Esat, Feb 2013 (Supple-A) unpublished	0	0	10.612	0	10.612	56	15	12.92	Coral	Porites?	IS	35	20	0.037	0.037	Discarded by AT Sep, 2013
M0042A	42A2R1(16-18)	2.17	56.09	Coral	Unknown	ISX	35	20	0	0	0	Esat, Feb 2013 (Supple-A) unpublished	0	0	0	0	0	56.09	15	12.83	Coral	Unknown	ISX	35	20	0	0	Discarded by AT & TE Sep, 2013
M0042A	M0042A-1R-2, 2–3	0.345	54.265	Coral	Unknown	ISX	35	20	9700	0	0	Webster et al., 2011; Exp. 325 Proceedings	0	9.7	0	0	9.7	54.265	15	14.655	Coral	Unknown	ISX	35	20	0.15	0.15	0
M0042A	M0042A-10R-1, 6–8	13.77	67.69	Coral	Faviidae	ISX	20	0	12613	0	0	Webster et al., 2011; Exp. 325 Proceedings	0	12.613	0	0	12.613	67.69	15	1.23	Coral	Faviidae	ISX	20	0	0.07	0.07	0
M0042A	M0042A-24R-2, 8-9	35.605	89.525	Coral	Acropora??	ISX	20	0	0	169200	0	Webster et al., 2011; Exp. 325 Proceedings	0	0	169.2	0	169.2	89.525	15	-20.605	Coral	Acropora??	ISX	20	0	4.4	4.4	0
M0048A	M0048A-2R-2, 7–8	3.305	104.415	Coral	Pocilloporidae - Seriatopora?	ISX	35	20	0	14450	0	Webster et al., 2011; Exp. 325 Proceedings	0	14.45	0	0	14.45	104.415			Coral	Pocilloporidae - Seriatopora?	ISX	35	20	0.45	0.45	0
M0047A	47-A-10-R-1-W 10-12	24.255	123.965	Coral	Unknown	ISX	10	0	0	18740	0	Yokoyama & Fallon, Dec 2011, unpublished	0	18.74	0	0	0	0	31.5	7.245	Coral	Unknown	ISX	10	0	0.14	0.14	0
M0047A	47-A-10-R-1-W 17-19	24.38	124.09	Coral	Acropora?	ISX	10	0	0	18640	0	Yokoyama & Fallon, Dec 2011, unpublished	0	18.64	0	0	0	0	31.5	7.12	Coral	Acropora?	ISX	10	0	0.14	0.14	0
M0047A	47-A-10-R-1-W 5-10	24.275	123.985	Coral	Acropora?	ISX	10	0	0	18475	0	Yokoyama & Fallon, Dec 2011, unpublished	0	18.475	0	0	0	0	31.5	7.225	Coral	Acropora?	ISX	10	0	0.275	0.275	0
M0047A	47-A-10-R-CC-W 1-10	24.475	124.185	Coral	Unknown	ISX	10	0	0	18660	0	Yokoyama & Fallon, Dec 2011, unpublished	0	18.66	0	0	0	0	31.5	7.025	Coral	Unknown	ISX	10	0	0.14	0.14	0
M0047A	47-A-4-R-1-W 0-10	7.75	107.46	Coral	Unknown	ISX	35	20	0	10500	0	Yokoyama & Fallon, Dec 2011, unpublished	0	10.5	0	0	0	0	31.5	23.75	Coral	Unknown	ISX	35	20	0.09	0.09	0
M0047A	47-A-4-R-1-W 0-10	7.75	107.46	Coral	Unknown	ISX	35	20	0	13975	0	Yokoyama & Fallon, Dec 2011, unpublished	0	13.975	0	0	0	0	31.5	23.75	Coral	Unknown	ISX	35	20	0.165	0.165	0
M0047A	47-A-5-R-1-W 6-8	9.27	108.98	Coral	Acropora	ISX	10	0	0	14425	0	Yokoyama & Fallon, Dec 2011, unpublished	0	14.425	0	0	0	0	31.5	22.23	Coral	Acropora	ISX	10	0	0.475	0.475	0
M0047A	47-A-5-R-1-W 6-8	9.27	108.98	Coral	Acropora	ISX	10	0	0	14425	0	Yokoyama & Fallon, Dec 2011, unpublished	0	14.425	0	0	0	0	31.5	22.23	Coral	Acropora	ISX	10	0	0.475	0.475	0
M0047A	47-A-7-R-1-W 7-10	15.285	114.995	Coral	Pocillopora	IS?	10	0	0	17225	0	Yokoyama & Fallon, Dec 2011, unpublished	0	17.225	0	0	0	0	31.5	16.215	Coral	Pocillopora	IS?	10	0	0.325	0.325	0
M0047A	47-A-7-R-1-W 7-10	15.285	114.995	Coral	Pocillopora	ISX	10	0	0	17175	0	Yokoyama & Fallon, Dec 2011, unpublished	0	17.175	0	0	0	0	31.5	16.215	Coral	Pocillopora	ISX	10	0	0.325	0.325	0
M0047A	47-A-8-R-1-W 6-12	18.29	118	Coral	Isopora?	ISX	10	0	0	18250	0	Yokoyama & Fallon, Dec 2011, unpublished	0	18.25	0	0	0	0	31.5	13.21	Coral	Isopora?	ISX	10	0	0.3	0.3	0
M0047A	47-A-8-R-1-W 6-12	18.29	118	Coral	Isopora?	ISX	10	0	0	18250	0	Yokoyama & Fallon, Dec 2011, unpublished	0	18.25	0	0	0	0	31.5	13.21	Coral	Isopora?	ISX	10	0	0.3	0.3	0
M0047A	47-A-9-R-1-W 14-15	21.345	121.055	Coral	Unknown	ISX	10	0	0	18975	0	Yokoyama & Fallon, Dec 2011, unpublished	0	18.975	0	0	0	0	31.5	10.155	Coral	Unknown	ISX	10	0	0.325	0.325	0
M0047A	47-A-9-R-CC-W 0-8	21.39	121.1	Coral	Acropora?	ISX	10	0	0	19152	0	Yokoyama & Fallon, Dec 2011, unpublished	0	19.152	0	0	0	0	31.5	10.11	Coral	Acropora?	ISX	10	0	0.275	0.275	0
M0047A	M0047A-3R-2, 6–8	6.47	106.18	Coral	Faviidae	ISX	35	20	0	14675	0	Webster et al., 2011; Exp. 325 Proceedings	0	14.675	0	0	0	0	31.5	25.03	Coral	Faviidae	ISX	35	20	0.475	0.475	0
M0047A	M0047A-7R-2, 8–9	15.425	115.135	Coral	Isopora	IS?	10	0	0	17600	0	Webster et al., 2011; Exp. 325 Proceedings	0	17.6	0	0	17.6	115.135	31.5	16.075	Coral	Isopora	IS?	10	0	0.35	0.35	0
M0047A	M0047A-11R-2, 5-6	27.535	127.245	Coral	Isopora	ISX	10	0	0	0	20800	Webster et al., 2011; Exp. 325 Proceedings	0	0	20.8	0	0	0	31.5	3.965	Coral	Isopora	ISX	10	0	0.2	0.2	0
M0043A	43-A-10-R-1-W 32-35	14.335	119.815	Coralline algae	aA1	IS	10	0	17500	0	0	Yokoyama & Fallon, Dec 2011, unpublished	17.5	0	0	0	17.5	119.815	30.5	16.165	Coralline algae	aA1	IS	10	0	0.35	0.35	0
M0043A	43-A-9-R-1-W 5-8	12.565	118.045	Coralline algae	aA1	IS	10	0	17300	0	0	Yokoyama & Fallon, Dec 2011, unpublished	17.3	0	0	0	17.3	118.045	30.5	17.935	Coralline algae	aA1	IS	10	0	0.35	0.35	0
M0043A	43A8R1(0-7)	11.735	117.215	Coral	Acropora (humils grp.)	IS?	10	0	0	0	16337	Set B, Esat, 2012, unpublished	0	0	16.337	0	16.337	117.215	30.5	18.765	Coral	Acropora (humils grp.)	IS?	10	0	0.028	0.028	Closed system
M0043A	43A8R1(19-23)	11.91	117.39	Coral	Isopora	IS?	10	0	0	0	16586	Set B, Esat, 2012, unpublished	0	0	16.586	0	16.586	117.39	30.5	18.59	Coral	Isopora	IS?	10	0	0.027	0.027	Discarded by AT Sep, 2013
M0043A	43A9R1(17-19)	12.68	118.16	Coral	Isopora	IS?	10	0	0	0	16756	Set B, Esat, 2012, unpublished	0	0	16.756	0	16.756	118.16	30.5	17.82	Coral	Isopora	IS?	10	0	0.016	0.016	Closed system
M0043A	43A9R1(27-29)	12.78	118.26	Coral	Acroporidae	IS?	10	0	0	0	16634	Set B, Esat, 2012, unpublished	0	0	16.634	0	16.634	118.26	30.5	17.72	Coral	Acroporidae	IS?	10	0	0.016	0.016	Closed system
M0043A	43A12R2(7-10)	17.085	122.565	Unknown	Unknown	ISX	20	0	0	0	12855.3	Set B, Esat, 2012, unpublished	0	0	12.8553	0	12.8553	122.565	30.5	13.415	Unknown	Unknown	ISX	20	0	0.0634443	0.0634443	0
M0043A	M0043A-18CC, 0-4	26.24	131.72	Coral	Isopora	ISX	10	0	0	0	20004	Thompson, June 2012, unpublished	0	0	20.004	0	20.004	131.72	30.5	4.26	Coral	Isopora	ISX	10	0	0.016	0.016	0
M0043A	43A_18R1_5-7	26.06	131.54	Coral?	Unknown	ISX	0	0	0	0	19487	Thomas,June 2013 unpublished	0	0	19.487	0	19.487	131.54	30.5	4.44	Coral?	Unknown	ISX	0	0	0.083	0.083	Closed system
M0043A	43A_18R1_6-9	26.075	131.555	Coral?	Unknown	ISX	0	0	0	0	19771	Thomas,June 2013 unpublished	0	0	19.771	0	19.771	131.555	30.5	4.425	Coral?	Unknown	ISX	0	0	0.084	0.084	0
M0043A	43A_18R1_17-18	26.175	131.655	Coral?	Unknown	ISX	0	0	0	0	19788	Thomas,June 2013 unpublished	0	0	19.788	0	19.788	131.655	30.5	4.325	Coral?	Unknown	ISX	0	0	0.087	0.087	0
M0043A	43A_18RCC_2-5	26.035	131.515	Coral	Isopora	ISX	0	0	0	0	19854	Thomas,June 2013 unpublished	0	0	19.854	0	19.854	131.515	30.5	4.465	Coral	Isopora	ISX	0	0	0.083	0.083	Closed system
M0043A	43A_20R1_1-14	26.075	131.555	Coral?	Unknown	ISX	0	0	0	0	20525	Thomas,June 2013 unpublished	0	0	20.525	0	20.525	131.555	30.5	4.425	Coral?	Unknown	ISX	0	0	0.086	0.086	Closed system
M0043A	43A_21R1_0-1	26.005	131.485	Coral?	Unknown	ISX	0	0	0	0	21978	Thomas,June 2013 unpublished	0	0	21.978	0	21.978	131.485	30.5	4.495	Coral?	Unknown	ISX	0	0	0.094	0.094	0
M0043A	M0043A-2R-2, 3–4	2.655	108.135	Coral	Isopora?	ISX	35	20	0	14550	0	Webster et al., 2011; Exp. 325 Proceedings	0	14.55	0	0	14.55	108.135	30.5	27.845	Coral	Isopora?	ISX	35	20	0.45	0.45	0
M0043A	M0043A-9R-2, 1–2	12.985	118.465	Coral	Isopora	IS?	10	0	0	17625	0	Webster et al., 2011; Exp. 325 Proceedings	0	17.625	0	0	17.625	118.465	30.5	17.515	Coral	Isopora	IS?	10	0	0.375	0.375	0
M0043A	M0043A-18R-2, 2-4	26.25	131.73	Coral	Isopora	ISX	10	0	0	0	20300	Webster et al., 2011; Exp. 325 Proceedings	0	0	20.3	0	20.3	131.73	30.5	4.25	Coral	Isopora	ISX	10	0	0.2	0.2	0
M0044A	44A_2RCC_1_5	2.53	105.44	Coral	Faviidae	IS?	10	0	0	0	14727	Thomas, Sep 2012, unpublished	0	0	14.727	0	0	0			Coral	Faviidae	IS?	10	0	0.068	0.068	Closed system
M0044A	44A_5R1_3_6	5.545	108.455	Coral	Acropora	IS?	10	0	0	0	15572	Thomas, Sep 2012, unpublished	0	0	15.572	0	15.572	108.455			Coral	Acropora	IS?	10	0	0.072	0.072	Closed system
M0044A	44A_6R1_5_7	7.06	109.97	Coral	Acropora?	IS?	10	0	0	0	15819	Thomas, Sep 2012, unpublished	0	0	15.819	0	15.819	109.97			Coral	Acropora?	IS?	10	0	0.073	0.073	Closed system
M0044A	44A_7R1_6_9	8.075	110.985	Coral	Acropora (humilis gpr)	IS?	10	0	0	0	16196	Thomas, Sep 2012, unpublished	0	0	16.196	0	16.196	110.985			Coral	Acropora (humilis gpr)	IS?	10	0	0.075	0.075	Closed system
M0044A	44A_9R1_7_9	10.08	112.99	Coral	Isopora	IS	20	0	0	0	16445	Thomas, Sep 2012, unpublished	0	0	16.445	0	16.445	112.99			Coral	Isopora	IS	20	0	0.076	0.076	Closed system
M0044A	M0044A-2R-1, 0–1	2.505	105.415	Coral	Acropora	ISX	10	0	0	14450	0	Webster et al., 2011; Exp. 325 Proceedings	14.45	0	0	0	14.45	105.415			Coral	Acropora	ISX	10	0	0.45	0.45	0
M0044A	M0044A-8R-2, 4–5	9.305	112.215	Coral	Pocilloporidae - Seriatopora?	IS?	10	0	0	16905	0	Webster et al., 2011; Exp. 325 Proceedings	16.905	0	0	0	16.905	112.215			Coral	Pocilloporidae - Seriatopora?	IS?	10	0	0.165	0.165	0
M0046A	M0046A-6R-2, 4–5	5.455	125.065	Coral	Faviidae - Cyphastrea?	ISX	35	20	0	15494	0	Webster et al., 2011; Exp. 325 Proceedings	15.494	0	0	0	0	0			Coral	Faviidae - Cyphastrea?	ISX	35	20	0.165	0.165	0
M0046A	M0046A-9R-2, 5–7	10.38	129.99	Coral	Pocilloporidae - Pocillopora?	ISX	20	0	0	16200	0	Webster et al., 2011; Exp. 325 Proceedings	16.2	0	0	0	0	0			Coral	Pocilloporidae - Pocillopora?	ISX	20	0	0.65	0.65	0
M0046A	M0046A-11R-1, 10-11	13.505	133.115	Coral	Echinopora lamellosa	ISX	20	0	0	0	17200	Webster et al., 2011; Exp. 325 Proceedings	0	0	17.2	0	0	0			Coral	Echinopora lamellosa	ISX	20	0	0.2	0.2	0
M0040A	M0040A-6R-1, 35-39	8.37	139.54	Coral	Porites	IS	35	20	0	0	18381	Thompson, May 2012, unpublished	0	0	18.381	0	18.381	139.54	12.5	4.13	Coral	Porites	IS	35	20	0.089	0.089	0
M0040A	M0040A-6R-1, 72-76	8.74	139.91	Coral	Porites?	IS	35	20	0	0	18461	Thompson, June 2012, unpublished	0	0	18.461	0	18.461	139.91	12.5	3.76	Coral	Porites?	IS	35	20	0.036	0.036	0
M0040A	M0040A-2R-1, 16–17	1.665	132.835	Coral	Heteropsammia cochlea	ISX	NA	NA	9705	0	0	Webster et al., 2011; Exp. 325 Proceedings	0	9.705	0	0	0	0	12.5	10.835	Coral	Heteropsammia cochlea	ISX	NA	NA	0.165	0.165	0
M0040A	M0040A-4R-2, 7–8	5.255	136.425	Coral	Faviidae - Cyphastrea?	ISX	20	0	15300	0	0	Webster et al., 2011; Exp. 325 Proceedings	0	15.3	0	0	0	0	12.5	7.245	Coral	Faviidae - Cyphastrea?	ISX	20	0	0.4	0.4	0
M0040A	M0040A-8R-2, 5-8	12.405	143.575	Coral	Porites	IS?	35	35	0	0	24600	Webster et al., 2011; Exp. 325 Proceedings	0	0	24.6	0	24.6	143.575	12.5	0.095	Coral	Porites	IS?	35	35	0.2	0.2	0
M0041A	41-A-6-R-1-W 3-4	9.935	141.205	Unknown	0	ISX	35	20	8025	0	0	Yokoyama & Fallon, Dec 2011, unpublished	8.025	0	0	0	0	0	11.5	1.565	Unknown	0	ISX	35	20	0.105	0.105	0
M0041A	41-A-6-R-1-W 3-4	9.935	141.205	Unknown	0	ISX	35	20	8050	0	0	Yokoyama & Fallon, Dec 2011, unpublished	8.05	0	0	0	0	0	11.5	1.565	Unknown	0	ISX	35	20	0.1	0.1	0
M0041A	41A-02R-1W, 70-72	3.71	134.98	Coral	Siderastreidae	IS?	35	20	0	16475	0	Yokoyama & Fallon, Jul 2012, unpublished	0	16.475	0	0	16.475	134.98	11.5	7.79	Coral	Siderastreidae	IS?	35	20	0.425	0.425	0
M0041A	M0041A-2R-2, 4–6	3.85	135.12	Coral	Unknown	ISX	35	20	0	16920	0	Webster et al., 2011; Exp. 325 Proceedings	0	16.92	0	0	0	0	11.5	7.65	Coral	Unknown	ISX	35	20	0.17	0.17	0

## Sheet: HYD01AUpdate
												for updated publications go to http://publications.iodp.org/proceedings/325/325bib.htm
Hole ID	Sample ID	mbsf (m)	mbsl DS (m)	Dated litholgy	Species/Lithology info	Context	Palaeowater depth max	Palaeowater depth min	CAR Age (C14 -AMS)	Coral Age (C14 -AMS)	Coral (U/Th)	Reference/source	ST CAR Age (C14 -AMS)	ST Coral Age (C14 -AMS)	ST Coral (U/Th)	0	Final age (ka)	Final depth (m)	LGM marker mbsf (m)	Pglacial thickness (m)	Dated litholgy	Species/Lithology info	Context	Palaeowater depth max	Palaeowater depth min	Final age (ka) error min/-	Final age (ka) error max/+	Comment
M0034A	34-A-10-R-1-W 36-38	14.47	67.37	Coralline algae	aA1	IS?	5	0	12335	0	0	Yokoyama & Fallon, Dec 2011, unpublished	12.335	0	0	0	12.335	67.37	20.1	5.63	Coralline algae	aA1	IS?	5	0	0.225	0.145	0
M0034A	34-A-10-R-1-W 61-64	14.725	67.625	Coralline algae	aA1	IS?	5	0	12415	0	0	Yokoyama & Fallon, Dec 2011, unpublished	12.415	0	0	0	12.415	67.625	20.1	5.375	Coralline algae	aA1	IS?	5	0	0.175	0.1	0
M0034A	34-A-10-R-1-W 8-10	14.19	67.09	Coralline algae	aA1	IS	5	0	12330	0	0	Yokoyama & Fallon, Dec 2011, unpublished	12.33	0	0	0	12.33	67.09	20.1	5.91	Coralline algae	aA1	IS	5	0	0.24	0.17	0
M0034A	34-A-11-R-1-W 22-25	15.835	68.735	Coralline algae	aA1	IS	5	0	12520	0	0	Yokoyama & Fallon, Dec 2011, unpublished	12.52	0	0	0	12.52	68.735	20.1	4.265	Coralline algae	aA1	IS	5	0	0.14	0.104	0
M0034A	34-A-1-R-1-W 33-36	0.345	53.245	Coralline algae	aA1	IS	10	0	9970	0	0	Yokoyama & Fallon, Dec 2011, unpublished	9.97	0	0	0	9.97	53.245	20.1	19.755	Coralline algae	aA1	IS	10	0	0.19	0.19	0
M0034A	34-A-2-R-1-W 28-30	1.79	54.69	Coralline algae	aA1	IS?	10	0	10625	0	0	Yokoyama & Fallon, Dec 2011, unpublished	10.625	0	0	0	10.625	54.69	20.1	18.31	Coralline algae	aA1	IS?	10	0	0.145	0.145	0
M0034A	34-A-2-R-1-W 37-41	1.89	54.79	Coralline algae	aA1	IS?	10	0	10510	0	0	Yokoyama & Fallon, Dec 2011, unpublished	10.51	0	0	0	10.51	54.79	20.1	18.21	Coralline algae	aA1	IS?	10	0	0.13	0.13	0
M0034A	34-A-2-R-CC-W 0-5	1.975	54.875	Coralline algae	aA1	IS	10	0	10605	0	0	Yokoyama & Fallon, Dec 2011, unpublished	10.605	0	0	0	10.605	54.875	20.1	18.125	Coralline algae	aA1	IS	10	0	0.135	0.135	0
M0034A	34-A-4-R-1-W 2-6	4.54	57.44	Coralline algae	aA1	IS?	5	0	11265	0	0	Yokoyama & Fallon, Dec 2011, unpublished	11.265	0	0	0	11.265	57.44	20.1	15.56	Coralline algae	aA1	IS?	5	0	0.125	0.125	0
M0034A	34-A-4-R-1-W 35-38	4.865	57.765	Coralline algae	aA1	IS?	5	0	11365	0	0	Yokoyama & Fallon, Dec 2011, unpublished	11.365	0	0	0	11.365	57.765	20.1	15.235	Coralline algae	aA1	IS?	5	0	0.215	0.215	0
M0034A	34-A-8-R-1-W 38-41	11.495	64.395	Coralline algae	aA1	IS	5	0	12340	0	0	Yokoyama & Fallon, Dec 2011, unpublished	12.34	0	0	0	12.34	64.395	20.1	8.605	Coralline algae	aA1	IS	5	0	0.23	0.23	0
M0034A	34-A-9-R-1-W 17-21	12.79	65.69	Coralline algae	aA1	IS	5	0	12275	0	0	Yokoyama & Fallon, Dec 2011, unpublished	12.275	0	0	0	12.275	65.69	20.1	7.31	Coralline algae	aA1	IS	5	0	0.275	0.275	0
M0034A	34-A-9-R-1-W 21-31	12.86	65.76	Coralline algae	aA1	IS	5	0	11960	0	0	Yokoyama & Fallon, Dec 2011, unpublished	11.96	0	0	0	11.96	65.76	20.1	7.24	Coralline algae	aA1	IS	5	0	0.22	0.22	0
M0034A	34-A-9-R-1-W 57-61	13.19	66.09	Coralline algae	aA1	IS	5	0	12390	0	0	Yokoyama & Fallon, Dec 2011, unpublished	12.39	0	0	0	12.39	66.09	20.1	6.91	Coralline algae	aA1	IS	5	0	0.2	0.2	0
M0034A	34A_11R1_25_35	15.9	68.8	Coral	Gonipora	IS	5	0	0	0	12570	Thomas, April 2012 (revised Sep, 2012), unpublished	0	0	12.57	0	12.57	68.8	20.1	4.2	Coral	Gonipora	IS	5	0	0.059	0.059	Closed system
M0034A	34A1R1(26-34)	0.3	53.2	Coral	Porites	IS	30	0	0	0	10337	Set A, Esat, 2011, unpublished	0	0	10.337	0	10.337	53.2	20.1	19.8	Coral	Porites	IS	30	0	0.021	0.021	Discarded by AT Sep, 2013
M0034A	34A10R1(48-53)	14.605	67.505	Coral	Acropora (tab hya grp.)	IS?	10	0	0	0	12305	Set A, Esat, 2011, unpublished	0	0	12.305	0	12.305	67.505	20.1	5.495	Coral	Acropora (tab hya grp.)	IS?	10	0	0.059	0.059	Closed system
M0034A	34A11R1(25-35)	15.9	68.8	Coral	Gonipora	IS	5	0	0	0	12435	Set A, Esat, 2011, unpublished	0	0	12.435	0	12.435	68.8	20.1	4.2	Coral	Gonipora	IS	5	0	0.012	0.012	Discarded by AT Sep, 2013
M0034A	34A1R1(46-54)	0.5	53.4	Coral	Porites	IS	30	0	0	0	6399	Set B, Esat, 2012, unpublished	0	0	6.399	0	6.399	53.4	20.1	19.6	Coral	Porites	IS	30	0	0.011	0.011	Discarded by AT Sep, 2013
M0034A	34A9R1(78-85)	13.415	66.315	Coral	Isopora	IS	5	0	0	0	12117	Set B, Esat, 2012, unpublished	0	0	12.117	0	12.117	66.315	20.1	6.685	Coral	Isopora	IS	5	0	0.017	0.017	Discarded by AT Sep, 2013
M0034A	34A9R1(89-91)	13.5	66.4	Coral	Isopora	IS	5	0	0	0	15298	Set B, Esat, 2012, unpublished	0	0	15.298	0	15.298	66.4	20.1	6.6	Coral	Isopora	IS	5	0	0.013	0.013	Discarded by AT Sep, 2013
M0034A	M0034A-11R-1, 25-35	15.9	68.8	Coral	Gonipora	IS	5	0	0	0	12537	Thompson, June 2012, unpublished	0	0	12.537	0	12.537	68.8	20.1	4.2	Coral	Gonipora	IS	5	0	0.011	0.011	Closed system
M0034A	34A-04R-1W, 11-15	4.63	57.53	Coral	Isopora	IS	5	0	0	11235	0	Yokoyama & Fallon, Jul 2012, unpublished	0	11.235	0	0	11.235	57.53	20.1	15.47	Coral	Isopora	IS	5	0	0.085	0.085	0
M0034A	34A-04R-1W, 19-24	4.715	57.615	Coral	Isopora	IS	5	0	0	11375	0	Yokoyama & Fallon, Jul 2012, unpublished	0	11.375	0	0	11.375	57.615	20.1	15.385	Coral	Isopora	IS	5	0	0.205	0.205	0
M0034A	34A-08R-1W, 0-10	11.15	64.05	Coral	A. humilis gr.?	IS	5	0	0	12000	0	Yokoyama & Fallon, Jul 2012, unpublished	0	12	0	0	12	64.05	20.1	8.95	Coral	A. humilis gr.?	IS	5	0	0.25	0.25	0
M0034A	3412R1(1-3)	17.12	70.02	Coral	Isopora?	IS?	5	0	0	0	13828	Esat, Feb 2013 (Supple-A) unpublished	0	0	13.828	0	13.828	70.02	20.1	2.98	Coral	Isopora?	IS?	5	0	0.04	0.04	0
M0034A	34A12R2(3-5)	17.73	70.63	Coral	Acropora	ISX	5	0	0	0	13049	Esat, Feb 2013 (Supple-A) unpublished	0	0	13.049	0	13.049	70.63	20.1	2.37	Coral	Acropora	ISX	5	0	0.078	0.078	0
M0034A	M0034A-1R-2, 2–4	0.83	53.73	Coral	Faviidae	ISX	35	20	0	10195	0	Webster et al., 2011; Exp. 325 Proceedings	0	10.195	0	0	10.195	53.73	20.1	19.27	Coral	Faviidae	ISX	35	20	0.095	0.145	0
M0034A	M0034A-7R-2, 12–14	9.24	62.14	Coral	Isopora	IS?	10	0	0	11420	0	Webster et al., 2011; Exp. 325 Proceedings	0	11.42	0	0	11.42	62.14	20.1	10.86	Coral	Isopora	IS?	10	0	0.21	0.1	0
M0034A	M0034A-13R-2, 6-8	18.77	71.67	Coral	Stylophora pistillata?	ISN	20	0	0	0	11200	Webster et al., 2011; Exp. 325 Proceedings	0	0	11.2	0	11.2	71.67	20.1	1.33	Coral	Stylophora pistillata?	ISN	20	0	0.1	0.1	0
M0031A	M0031A-2R-1, 27-32	3.295	94.195	Coral	Isopora	IS?	20	0	0	0	13197	Thompson, May 2012, unpublished	0	0	13.197	0	13.197	94.195	15.5	12.205	Coral	Isopora	IS?	20	0	0.003	0.003	Closed system
M0031A	M0031A-2R-2, 5-10	3.395	94.295	Coral	Isopora	ISX	20	0	0	0	13238	Thompson, May 2012, unpublished	0	0	13.238	0	0	0	15.5	12.105	Coral	Isopora	ISX	20	0	0.002	0.002	Closed system
M0031A	M0031A-7R-1, 16-24	12.2	103.1	Coral	Isopora	IS?	20	0	0	0	15088	Thompson, May 2012, unpublished	0	0	15.088	0	15.088	103.1	15.5	3.3	Coral	Isopora	IS?	20	0	0.003	0.003	Closed system
M0031A	M0031A-8R-1, 36-41	15.385	106.285	Coral	Acropora (humils grp.)	IS?	20	0	0	0	15282	Thompson, May 2012, unpublished	0	0	15.282	0	15.282	106.285	15.5	0.115	Coral	Acropora (humils grp.)	IS?	20	0	0.004	0.004	Closed system
M0031A	M0031A-8R-2,0-8	15.47	106.37	Coral	Acropora (humils grp.)	IS?	20	0	0	0	15450	Thompson, May 2012, unpublished	0	0	15.45	0	15.45	106.37	15.5	0.03	Coral	Acropora (humils grp.)	IS?	20	0	0.003	0.003	Closed system
M0031A	M0031A-11R-1, 4-9	23.565	114.465	Coral	Acropora	ISX	20	0	0	0	22392	Thompson, May 2012, unpublished	0	0	22.392	0	0	114.465	15.5	-8.065	Coral	Acropora	ISX	20	0	0.008	0.008	Closed system
M0031A	M0031A-11R-1, 20-24	23.72	114.62	Coral	Acropora	ISX	20	0	0	0	24072	Thompson, May 2012, unpublished	0	0	24.072	0	0	114.62	15.5	-8.22	Coral	Acropora	ISX	20	0	0.006	0.006	Closed system
M0031A	M0031A-13R-1, 146-149	29.475	120.375	Coral	Acropora	ISX	20	0	0	0	25926	Thompson, May 2012, unpublished	0	0	25.926	0	0	120.375	15.5	-13.975	Coral	Acropora	ISX	20	0	0.007	0.007	Closed system
M0031A	M0031A-7R-1, 16-24	12.2	103.1	Coral	Isopora	IS?	20	0	0	0	15159	Thompson, June 2012, unpublished	0	0	15.159	0	15.159	103.1	15.5	3.3	Coral	Isopora	IS?	20	0	0.004	0.004	Closed system
M0031A	31A-08R-CCW, 0-8	15.47	106.37	Coral	Acropora (humilis gpr)	IS	20	0	0	16100	0	Yokoyama & Fallon, Jul 2012, unpublished	0	16.1	0	0	16.1	106.37	15.5	0.03	Coral	Acropora (humilis gpr)	IS	20	0	0.65	0.65	0
M0031A	31A-08R-1W, 31-36	15.335	106.235	Coral	Acropora (humilis gpr)	IS	20	0	0	16200	0	Yokoyama & Fallon, Jul 2012, unpublished	0	16.2	0	0	16.2	106.235	15.5	0.165	Coral	Acropora (humilis gpr)	IS	20	0	0.65	0.65	0
M0031A	31A-12R-1W,15-17	26.65	117.55	Coral	Pavona maldivensis	ISX	20	0	0	25900	0	Yokoyama & Fallon, Jul 2012, unpublished	0	25.9	0	0	0	117.55	15.5	-11.15	Coral	Pavona maldivensis	ISX	20	0	0.4	0.4	0
M0031A	31A-13R-1W, 96-98	28.97	119.87	Coral	Acropora	ISX	20	0	0	24700	0	Yokoyama & Fallon, Jul 2012, unpublished	0	24.7	0	0	0	119.87	15.5	-13.47	Coral	Acropora	ISX	20	0	0.3	0.3	0
M0031A	M0031A-2R-2, 7–10	3.405	94.305	Coral	Isopora	IS?	35	20	0	13220	0	Webster et al., 2011; Exp. 325 Proceedings	0	13.22	0	0	13.22	94.305	15.5	12.095	Coral	Isopora	IS?	35	20	0.105	0.105	0
M0031A	M0031A-8R-2, 7–9	15.51	106.41	Coral	Acropora (humilis gpr)	IS	10	0	0	16500	0	Webster et al., 2011; Exp. 325 Proceedings	0	16.5	0	0	16.5	106.41	15.5	-0.01	Coral	Acropora (humilis gpr)	IS	10	0	0.4	0.4	0
M0031A	M0031A-16R-1, 0-3	37.015	127.915	Coral	Cyphastrea	ISX	20	0	0	0	25100	Webster et al., 2011; Exp. 325 Proceedings	0	0	25.1	0	0	0	15.5	-21.515	Coral	Cyphastrea	ISX	20	0	0.2	0.2	0
M0032A	32A_9R1_11_16	16.435	106.735	Coral	Isopora	IS?	5	0	0	0	22904	Thomas, April 2012 (revised Sep, 2012), unpublished	0	0	22.904	0	22.904	106.735	16.2	-0.235	Coral	Isopora	IS?	5	0	0.117	0.117	Closed system
M0032A	32A_10R1_18_20	17.65	107.95	Coral	Pocillopora	IS?	5	0	0	0	23487	Thomas, April 2012 (revised Sep, 2012), unpublished	0	0	23.487	0	23.487	107.95	16.2	-1.45	Coral	Pocillopora	IS?	5	0	0.147	0.147	0
M0032A	32A_10RCC_9_10	17.955	108.255	Coral	Acropora (humilis gpr)	IS?	5	0	0	0	22100	Thomas, April 2012 (revised Sep, 2012), unpublished	0	0	22.1	0	22.1	108.255	16.2	-1.755	Coral	Acropora (humilis gpr)	IS?	5	0	0.109	0.109	Closed system
M0032A	32A_12RCC_5_7	19.95	110.25	Coral	Acropora (humilis gpr)	ISX	10	0	0	0	22096	Thomas, April 2012 (revised Sep, 2012), unpublished	0	0	22.096	0	22.096	110.25	16.2	-3.75	Coral	Acropora (humilis gpr)	ISX	10	0	0.111	0.111	0
M0032A	32A_13R1_12_15	21.935	112.235	Coral	Faviidae?	IS	35	20	0	0	24921	Thomas, April 2012 (revised Sep, 2012), unpublished	0	0	24.921	0	24.921	112.235	16.2	-5.735	Coral	Faviidae?	IS	35	20	0.131	0.131	0
M0032A	32A_13RCC_9_12	22.195	112.495	Coral	Hydnophora?	IS?	35	20	0	0	25408	Thomas, April 2012 (revised Sep, 2012), unpublished	0	0	25.408	0	25.408	112.495	16.2	-5.995	Coral	Hydnophora?	IS?	35	20	0.125	0.125	Closed system
M0032A	32A_14R1_4_7	23.855	114.155	Coral	Pocillopora	ISX	35	20	0	0	25502	Thomas, April 2012 (revised Sep, 2012), unpublished	0	0	25.502	0	25.502	114.155	16.2	-7.655	Coral	Pocillopora	ISX	35	20	0.13	0.13	Closed system
M0032A	32A_14RCC_8_12	24.05	114.35	Coral	Hydnophora	IS?	35	20	0	0	25382	Thomas, April 2012 (revised Sep, 2012), unpublished	0	0	25.382	0	25.382	114.35	16.2	-7.85	Coral	Hydnophora	IS?	35	20	0.127	0.127	0
M0032A	32A_16R1_12_15	26.935	117.235	Coral	Acropora	ISX	20	0	0	0	27349	Thomas, April 2012 (revised Sep, 2012), unpublished	0	0	27.349	0	27.349	117.235	16.2	-10.735	Coral	Acropora	ISX	20	0	0.136	0.136	Closed system
M0032A	32A_19R1_3_5	32.84	123.14	Coral	Porites	ISX	35	20	0	0	61504	Thomas, April 2012 (revised Sep, 2012), unpublished	0	0	61.504	0	61.504	123.14	16.2	-16.64	Coral	Porites	ISX	35	20	0.369	0.369	0
M0032A	32A1R1(25-32)	0.285	90.585	Coral	Montipora	IS	35	20	0	0	0	Set B, Esat, 2012, unpublished	0	0	0	0	0	90.585	16.2	15.915	Coral	Montipora	IS	35	20	0.0440301	0.0440301	0
M0032A	32A8R2(1-17)	14.83	105.13	Coral	Isopora	IS	10	0	0	0	15611	Set A, Esat, 2011, unpublished	0	0	15.611	0	15.611	105.13	16.2	1.37	Coral	Isopora	IS	10	0	0.0826062	0.0826062	Discarded by AT Sep, 2013
M0032A	32A8R2(17-22)	14.935	105.235	Coral	Isopora ?	IS	10	0	0	0	15781	Set A, Esat, 2011, unpublished	0	0	15.781	0	15.781	105.235	16.2	1.265	Coral	Isopora ?	IS	10	0	0.015	0.015	Closed system
M0032A	M0032A-8R-2, 1-17	14.83	105.13	Coral	Isopora	IS	10	0	0	0	15329	Thompson, May 2012, unpublished	0	0	15.329	0	15.329	105.13	16.2	1.37	Coral	Isopora	IS	10	0	0.004	0.004	Closed system
M0032A	M0032A-8R-2, 17-25	14.95	105.25	Coral	Isopora	IS	10	0	0	0	15572	Thompson, May 2012, unpublished	0	0	15.572	0	15.572	105.25	16.2	1.25	Coral	Isopora	IS	10	0	0.004	0.004	Closed system
M0032A	M0032A-9R-1, 11-16	16.435	106.735	Coral	Isopora	IS?	10	0	0	0	22856	Thompson, May 2012, unpublished	0	0	22.856	0	22.856	106.735	16.2	-0.235	Coral	Isopora	IS?	10	0	0.012	0.012	0
M0032A	M0032A-9R-1, 16-24	16.5	106.8	Coral	Isopora	IS?	10	0	0	0	22891	Thompson, May 2012, unpublished	0	0	22.891	0	22.891	106.8	16.2	-0.3	Coral	Isopora	IS?	10	0	0.025	0.025	0
M0032A	M0032A-8R-2, 1-17	14.83	105.13	Coral	Isopora	IS	10	0	0	0	15460	Thompson, June 2012, unpublished	0	0	15.46	0	15.46	105.13	16.2	1.37	Coral	Isopora	IS	10	0	0.003	0.003	Closed system
M0032A	M0032A-8R-2, 1-17	14.83	105.13	Coral	Isopora	IS	10	0	0	0	15484	Thompson, June 2012, unpublished	0	0	15.484	0	15.484	105.13	16.2	1.37	Coral	Isopora	IS	10	0	0.003	0.003	Closed system
M0032A	M0032A-8R-2, 1-17	14.83	105.13	Coral	Isopora	IS	10	0	0	0	15611	Thompson, June 2012, unpublished	0	0	15.611	0	15.611	105.13	16.2	1.37	Coral	Isopora	IS	10	0	0.004	0.004	Closed system
M0032A	M0032A-8R-2, 17-25	14.95	105.25	Coral	Isopora	IS	10	0	0	0	15477	Thompson, June 2012, unpublished	0	0	15.477	0	15.477	105.25	16.2	1.25	Coral	Isopora	IS	10	0	0.003	0.003	Closed system
M0032A	32A-03R-1W, 24-28	5.06	95.36	Coral	Isopora	IS?	20	0	0	14650	0	Yokoyama & Fallon, Jul 2012, unpublished	0	14.65	0	0	14.65	95.36	16.2	11.14	Coral	Isopora	IS?	20	0	0.45	0.45	0
M0032A	32A-07R-CCW, 4-9	12.655	102.955	Coral	Stylophora pistillata?	IS?	10	0	0	15800	0	Yokoyama & Fallon, Jul 2012, unpublished	0	15.8	0	0	15.8	102.955	16.2	3.545	Coral	Stylophora pistillata?	IS?	10	0	0.65	0.65	0
M0032A	32A-07R-1W, 16-23	12.495	102.795	Coral	Porites	IS?	10	0	0	15700	0	Yokoyama & Fallon, Jul 2012, unpublished	0	15.7	0	0	15.7	102.795	16.2	3.705	Coral	Porites	IS?	10	0	0.65	0.65	0
M0032A	M0032A-1R-2, 0–2	0.51	90.81	Microbialite	0	ISN	NA	NA	0	12800	0	Webster et al., 2011; Exp. 325 Proceedings	0	12.8	0	0	12.8	90.81	16.2	15.69	Microbialite	0	ISN	NA	NA	0.16	0.16	0
M0032A	M0032A-3R-2, 11–13	5.37	95.67	Coral	Isopora	IS?	10	0	0	14900	0	Webster et al., 2011; Exp. 325 Proceedings	0	14.9	0	0	14.9	95.67	16.2	10.83	Coral	Isopora	IS?	10	0	0.35	0.35	0
M0032A	M0032A-8R-3, 0-2	15.03	105.33	Coral	Acroporidae	ISX	10	0	0	0	19700	Webster et al., 2011; Exp. 325 Proceedings	0	0	19.7	0	19.7	105.33	16.2	1.17	Coral	Acroporidae	ISX	10	0	0.155	0.155	0
M0032A	M0032A-18R-2, 8-10	30.93	121.23	Coral	Faviidae (Favia?)	ISX	20	0	0	0	61100	Webster et al., 2011; Exp. 325 Proceedings	0	0	61.1	0	61.1	121.23	16.2	-14.73	Coral	Faviidae (Favia?)	ISX	20	0	0.4	0.4	0
M0033A	33-A-11-R-1-W 36-44	14.7	106.7	Coralline algae	aA1	IS	10	0	22700	0	0	Yokoyama & Fallon, Dec 2011, unpublished	22.7	0	0	0	22.7	106.7	14.3	-0.4	Coralline algae	aA1	IS	10	0	0.55	0.55	0
M0033A	33-A-11-R-CC-W 5-11	14.83	106.83	Coralline algae	aA1	IS	10	0	21800	0	0	Yokoyama & Fallon, Dec 2011, unpublished	21.8	0	0	0	21.8	106.83	14.3	-0.53	Coralline algae	aA1	IS	10	0	0.35	0.35	0
M0033A	33-A-12-R-1-W 8-11	15.895	107.895	Coralline algae	aA1	IS?	10	0	22925	0	0	Yokoyama & Fallon, Dec 2011, unpublished	22.925	0	0	0	22.925	107.895	14.3	-1.595	Coralline algae	aA1	IS?	10	0	0.425	0.425	0
M0033A	33-A-13-R-1-W 20-25	17.025	109.025	Coralline algae	aA1	IS	10	0	22750	0	0	Yokoyama & Fallon, Dec 2011, unpublished	22.75	0	0	0	22.75	109.025	14.3	-2.725	Coralline algae	aA1	IS	10	0	0.5	0.5	0
M0033A	33-A-13-R-CC-W 1-3	17.46	109.46	Coralline algae	aA1	IS?	10	0	23400	0	0	Yokoyama & Fallon, Dec 2011, unpublished	23.4	0	0	0	23.4	109.46	14.3	-3.16	Coralline algae	aA1	IS?	10	0	0.4	0.4	0
M0033A	33-A-16-R-1-W 40-45	21.225	113.225	Coralline algae	aA2	IS	20	0	24975	0	0	Yokoyama & Fallon, Dec 2011, unpublished	24.975	0	0	0	24.975	113.225	14.3	-6.925	Coralline algae	aA2	IS	20	0	0.475	0.475	0
M0033A	33-A-18-R-1-W 9-14	22.415	114.415	Coralline algae?	aA3	IS	35	20	25150	0	0	Yokoyama & Fallon, Dec 2011, unpublished	25.15	0	0	0	25.15	114.415	14.3	-8.115	Coralline algae?	aA3	IS	35	20	0.45	0.45	0
M0033A	33-A-2-R-1-W 27-30	1.785	93.785	Coralline algae	aA1	ISX	10	0	13065	0	0	Yokoyama & Fallon, Dec 2011, unpublished	13.065	0	0	0	13.065	93.785	14.3	12.515	Coralline algae	aA1	ISX	10	0	0.175	0.175	0
M0033A	33-A-3-R-1-W 22-27	3.245	95.245	Coralline algae	aA1	IS	10	0	13630	0	0	Yokoyama & Fallon, Dec 2011, unpublished	13.63	0	0	0	13.63	95.245	14.3	11.055	Coralline algae	aA1	IS	10	0	0.17	0.17	0
M0033A	33-A-3-R-1-W 28-30	3.29	95.29	Coralline algae	aA1	IS	10	0	13510	0	0	Yokoyama & Fallon, Dec 2011, unpublished	13.51	0	0	0	13.51	95.29	14.3	11.01	Coralline algae	aA1	IS	10	0	0.16	0.16	0
M0033A	33-A-4-R-1-W 12-14	4.63	96.63	Coralline algae	aA1	IS	10	0	14010	0	0	Yokoyama & Fallon, Dec 2011, unpublished	14.01	0	0	0	14.01	96.63	14.3	9.67	Coralline algae	aA1	IS	10	0	0.17	0.17	0
M0033A	33-A-4-R-1-W 20-25	4.725	96.725	Coralline algae	aA1	IS	10	0	14375	0	0	Yokoyama & Fallon, Dec 2011, unpublished	14.375	0	0	0	14.375	96.725	14.3	9.575	Coralline algae	aA1	IS	10	0	0.475	0.475	0
M0033A	33-A-4-R-CC-W 0-8	4.85	96.85	Coralline algae	aA1	IS	10	0	15025	0	0	Yokoyama & Fallon, Dec 2011, unpublished	15.025	0	0	0	15.025	96.85	14.3	9.45	Coralline algae	aA1	IS	10	0	0.475	0.475	0
M0033A	33-A-5-R-1-W 52-64	6.58	98.58	Coralline algae	aA1	IS	5	0	14650	0	0	Yokoyama & Fallon, Dec 2011, unpublished	14.65	0	0	0	14.65	98.58	14.3	7.72	Coralline algae	aA1	IS	5	0	0.45	0.45	0
M0033A	33-A-5-R-1-W 79-85	6.82	98.82	Coralline algae	aA1	IS	5	0	14650	0	0	Yokoyama & Fallon, Dec 2011, unpublished	14.65	0	0	0	14.65	98.82	14.3	7.48	Coralline algae	aA1	IS	5	0	0.45	0.45	0
M0033A	33-A-7-R-1-W 19-26	8.525	100.525	Coralline algae	aA1	IS	5	0	14425	0	0	Yokoyama & Fallon, Dec 2011, unpublished	14.425	0	0	0	14.425	100.525	14.3	5.775	Coralline algae	aA1	IS	5	0	0.475	0.475	0
M0033A	33-A-8-R-1-W 0-10	9.85	101.85	Coralline algae	aA1	IS	5	0	14575	0	0	Yokoyama & Fallon, Dec 2011, unpublished	14.575	0	0	0	14.575	101.85	14.3	4.45	Coralline algae	aA1	IS	5	0	0.425	0.425	0
M0033A	33A_9R1_10_16	11.43	103.43	Coral	Isopora	IS	10	0	0	0	15167	Thomas, April 2012 (revised Sep, 2012), unpublished	0	0	15.167	0	15.167	103.43	14.3	2.87	Coral	Isopora	IS	10	0	0.097	0.097	Closed system
M0033A	33A_10R1_16_23	12.995	104.995	Coral	Acropora (humilis gpr)	IS	5	0	0	0	15448	Thomas, April 2012 (revised Sep, 2012), unpublished	0	0	15.448	0	15.448	104.995	14.3	1.305	Coral	Acropora (humilis gpr)	IS	5	0	0.077	0.077	Discarded by AT
M0033A	33A_10R1_41_49	13.25	105.25	Coral	Isopora	IS	5	0	0	0	15331	Thomas, April 2012 (revised Sep, 2012), unpublished	0	0	15.331	0	15.331	105.25	14.3	1.05	Coral	Isopora	IS	5	0	0.092	0.092	Closed system
M0033A	33A_14R1_0_6	18.6	110.6	Coral	Acropora (tabular grp)	ISN	35	20	0	0	23733	Thomas, April 2012 (revised Sep, 2012), unpublished	0	0	23.733	0	23.733	110.6	14.3	-4.3	Coral	Acropora (tabular grp)	ISN	35	20	0.114	0.114	0
M0033A	33A_15R1_50_54	20.32	112.32	Coral	Cyphastrea	IS?	35	20	0	0	24691	Thomas, April 2012 (revised Sep, 2012), unpublished	0	0	24.691	0	24.691	112.32	14.3	-6.02	Coral	Cyphastrea	IS?	35	20	0.146	0.146	0
M0033A	33A_16R1_23_27	21.05	113.05	Coral	Faviidae (Favia?)	IS	35	20	0	0	24980	Thomas, April 2012 (revised Sep, 2012), unpublished	0	0	24.98	0	24.98	113.05	14.3	-6.75	Coral	Faviidae (Favia?)	IS	35	20	0.12	0.12	Discarded by AT
M0033A	33A_16R1_55_60	21.375	113.375	Coral	Isopora	IS	35	20	0	0	25038	Thomas, April 2012 (revised Sep, 2012), unpublished	0	0	25.038	0	25.038	113.375	14.3	-7.075	Coral	Isopora	IS	35	20	0.156	0.156	Closed system
M0033A	33A_16R1_82_85	21.635	113.635	Coral	Faviidae (Goniastrea?)	IS	35	20	0	0	25062	Thomas, April 2012 (revised Sep, 2012), unpublished	0	0	25.062	0	25.062	113.635	14.3	-7.335	Coral	Faviidae (Goniastrea?)	IS	35	20	0.155	0.155	Discarded by AT
M0033A	33A_18R1_23_30	22.565	114.565	Coral	Pocillopora	ISN	35	20	0	0	25455	Thomas, April 2012 (revised Sep, 2012), unpublished	0	0	25.455	0	25.455	114.565	14.3	-8.265	Coral	Pocillopora	ISN	35	20	0.154	0.154	Closed system
M0033A	33A_22R1_24_26	28.55	120.55	Coral	Porites	ISX	35	20	0	0	26547	Thomas, April 2012 (revised Sep, 2012), unpublished	0	0	26.547	0	26.547	120.55	14.3	-14.25	Coral	Porites	ISX	35	20	0.194	0.194	Discarded by AT
M0033A	33A3RCC(0-7)	3.365	95.365	Coral	Acropora (humils grp.)	IS?	10	0	0	0	13984	Set A, Esat, 2011, unpublished	0	0	13.984	0	13.984	95.365	14.3	10.935	Coral	Acropora (humils grp.)	IS?	10	0	0.013	0.013	Closed system
M0033A	33A5R1(68-74)	6.71	98.71	Coral	Isopora	IS	5	0	0	0	14974	Set A, Esat, 2011, unpublished	0	0	14.974	0	14.974	98.71	14.3	7.59	Coral	Isopora	IS	5	0	0.017	0.017	Closed system
M0033A	33A5R1(116-121)	7.185	99.185	Coral	Acropora (humils grp.)	IS	5	0	0	0	14906	Set A, Esat, 2011, unpublished	0	0	14.906	0	14.906	99.185	14.3	7.115	Coral	Acropora (humils grp.)	IS	5	0	0.02	0.02	Closed system
M0033A	33A7RCC(2-10)	8.9	100.9	Coral	Isopora	IS	5	0	0	0	14997	Set A, Esat, 2011, unpublished	0	0	14.997	0	14.997	100.9	14.3	5.4	Coral	Isopora	IS	5	0	0.013	0.013	Closed system
M0033A	33A8R1(13-17)	9.95	101.95	Coral	Isopora	IS	5	0	0	0	14871	Set A, Esat, 2011, unpublished	0	0	14.871	0	14.871	101.95	14.3	4.35	Coral	Isopora	IS	5	0	0.113	0.113	Closed system
M0033A	33A4R1(12-18)	4.65	96.65	Coral	Isopora	IS	10	0	0	0	14375	Set B, Esat, 2012, unpublished	0	0	14.375	0	14.375	96.65	14.3	9.65	Coral	Isopora	IS	10	0	0.049	0.049	0
M0033A	33A5R1(88-97)	6.925	98.925	Coral	Acropora (humils grp.)	IS	5	0	0	0	14945	Set B, Esat, 2012, unpublished	0	0	14.945	0	14.945	98.925	14.3	7.375	Coral	Acropora (humils grp.)	IS	5	0	0.03	0.03	0
M0033A	33A-01R-1W, 5-7	0.06	92.06	Coral	Porites	IS	35	20	0	10560	0	Yokoyama & Fallon, Jul 2012, unpublished	0	10.56	0	0	10.56	92.06	14.3	14.24	Coral	Porites	IS	35	20	0.09	0.09	0
M0033A	33A-04R-CCW, 0-8	4.54	96.54	Coral	Porites	IS	10	0	0	14900	0	Yokoyama & Fallon, Jul 2012, unpublished	0	14.9	0	0	14.9	96.54	14.3	9.76	Coral	Porites	IS	10	0	0.35	0.35	0
M0033A	33A-05R-1W, 107-114	7.105	99.105	Coral	Acropora (humilis gpr)	IS	5	0	0	15025	0	Yokoyama & Fallon, Jul 2012, unpublished	0	15.025	0	0	15.025	99.105	14.3	7.195	Coral	Acropora (humilis gpr)	IS	5	0	0.425	0.425	0
M0033A	33A-10R-1W, 17-23	13	105	Coral	Acropora (humilis gpr)	IS	10	0	0	16200	0	Yokoyama & Fallon, Jul 2012, unpublished	0	16.2	0	0	16.2	105	14.3	1.3	Coral	Acropora (humilis gpr)	IS	10	0	0.65	0.65	0
M0033A	33A-12R-1W, 26-33	16.095	108.095	Coral	Coscinarea columna	IS	10	0	0	23250	0	Yokoyama & Fallon, Jul 2012, unpublished	0	23.25	0	0	23.25	108.095	14.3	-1.795	Coral	Coscinarea columna	IS	10	0	0.6	0.6	0
M0033A	33A-12R-1W, 33-37	16.15	108.15	Coral	Coscinarea columna	IS	10	0	0	23400	0	Yokoyama & Fallon, Jul 2012, unpublished	0	23.4	0	0	23.4	108.15	14.3	-1.85	Coral	Coscinarea columna	IS	10	0	0.4	0.4	0
M0033A	33A-14R-1W, 1-5	18.33	110.33	Coral	Acropora	IS?	35	20	0	23850	0	Yokoyama & Fallon, Jul 2012, unpublished	0	23.85	0	0	23.85	110.33	14.3	-4.03	Coral	Acropora	IS?	35	20	0.4	0.4	0
M0033A	M0033A-15R-2, 5-7	20.41	112.41	Coral	Unknown	ISX	35	20	0	0	27200	Webster et al., 2011; Exp. 325 Proceedings	0	0	27.2	0	27.2	112.41	14.3	-6.11	Coral	Unknown	ISX	35	20	4	4	0
M0033A	M0033A-7R-2, 0–2	8.85	100.85	Coral	Isopora	IS?	5	0	0	15300	0	Webster et al., 2011; Exp. 325 Proceedings	0	15.3	0	0	15.3	100.85	14.3	5.45	Coral	Isopora	IS?	5	0	0.4	0.4	0
M0033A	M0033A-3R-2, 4–6	3.38	95.38	Coral	Acropora	IS?	10	0	0	13955	0	Webster et al., 2011; Exp. 325 Proceedings	0	13.955	0	0	13.955	95.38	14.3	10.92	Coral	Acropora	IS?	10	0	0.155	0.155	0
M0035A	35-A-3-R-CC-W 2-4	2.62	105.72	Coral	Isopora	IS?	10	0	14650	0	0	Yokoyama & Fallon, Dec 2011, unpublished	14.65	0	0	0	14.65	105.72	25.4	22.78	Coral	Isopora	IS?	10	0	0.45	0.45	0
M0035A	35-A-3-R-CC-W 2-4	2.63	105.73	Coral	Isopora	IS?	10	0	14650	0	0	Yokoyama & Fallon, Dec 2011, unpublished	14.65	0	0	0	14.65	105.73	25.4	22.77	Coral	Isopora	IS?	10	0	0.45	0.45	0
M0035A	35-A-9-R-1-W 35-37	11.94	115.04	Coralline algae?	0	IS?	10	0	17225	0	0	Yokoyama & Fallon, Dec 2011, unpublished	17.225	0	0	0	17.225	115.04	25.4	13.46	Coralline algae?	0	IS?	10	0	0.325	0.325	0
M0035A	35-A-9-R-1-W 35-37	11.94	115.04	Coralline algae?	0	IS?	10	0	17300	0	0	Yokoyama & Fallon, Dec 2011, unpublished	17.3	0	0	0	17.3	115.04	25.4	13.46	Coralline algae?	0	IS?	10	0	0.35	0.35	0
M0035A	35A6R1(24-29)	7.345	110.445	Coral	Isopora	IS?	20	0	0	0	15115	Set A, Esat, 2011, unpublished	0	0	15.115	0	15.115	110.445	25.4	18.055	Coral	Isopora	IS?	20	0	0.014	0.014	Discarded by AT Sep, 2013
M0035A	35A13R1(40-46)	16.91	120.01	Coral	Isopora	IS?	10	0	0	0	17319	Set A, Esat, 2011, unpublished	0	0	17.319	0	17.319	120.01	25.4	8.49	Coral	Isopora	IS?	10	0	0.014	0.014	Discarded by AT Sep, 2013
M0035A	35A3R1(35-38)	2.565	105.665	Coral	Isopora	ISX	20	0	0	0	15050	Set B, Esat, 2012, unpublished	0	0	15.05	0	15.05	105.665	25.4	22.835	Coral	Isopora	ISX	20	0	0.018	0.018	Closed system
M0035A	35A5R1(39-43)	5.99	109.09	Coral	Isopora	IS?	20	0	0	0	14973	Set B, Esat, 2012, unpublished	0	0	14.973	0	14.973	109.09	25.4	19.41	Coral	Isopora	IS?	20	0	0.018	0.018	Discarded by AT Sep, 2013
M0035A	35A12R1(62-64)	16.21	119.31	Coral	Isopora	IS	10	0	0	0	17569	Set B, Esat, 2012, unpublished	0	0	17.569	0	17.569	119.31	25.4	9.19	Coral	Isopora	IS	10	0	0.016	0.016	Discarded by AT Sep, 2013
M0035A	M0035A-14R-1, 3-7	17.93	121.03	Coral	Isopora	IS?	10	0	0	0	18368	Thompson, May 2012, unpublished	0	0	18.368	0	18.368	121.03	25.4	7.47	Coral	Isopora	IS?	10	0	0.003	0.003	Closed system
M0035A	M0035A-15R-1, 35-39	19.75	122.85	Coral	Acropora	IS?	10	0	0	0	42483	Thompson, May 2012, unpublished	0	0	42.483	0	42.483	122.85	25.4	5.65	Coral	Acropora	IS?	10	0	0.013	0.013	Discarded by AT Sep, 2013
M0035A	M0035A-16R-2, 6-8	20.95	124.05	Coral	Acropora	IS?	10	0	0	0	19704	Thompson, May 2012, unpublished	0	0	19.704	0	19.704	124.05	25.4	4.45	Coral	Acropora	IS?	10	0	0.009	0.009	0
M0035A	M0035A-18R-1, 14-20	24.05	127.15	Coral	Acropora (humilis grp.)	IS	10	0	0	0	20318	Thompson, May 2012, unpublished	0	0	20.318	0	20.318	127.15	25.4	1.35	Coral	Acropora (humilis grp.)	IS	10	0	0.007	0.007	Closed system
M0035A	M0035A-18R-1, 21-26	24.115	127.215	Coral	Acropora (hyacinthus grp.?)	IS	10	0	0	0	20175	Thompson, May 2012, unpublished	0	0	20.175	0	20.175	127.215	25.4	1.285	Coral	Acropora (hyacinthus grp.?)	IS	10	0	0.008	0.008	Closed system
M0035A	35A-05R-1W, 85-92	6.465	109.565	Coral	Pocillopora	IS?	10	0	0	15600	0	Yokoyama & Fallon, Jul 2012, unpublished	0	15.6	0	0	15.6	109.565	25.4	18.935	Coral	Pocillopora	IS?	10	0	0.55	0.55	0
M0035A	35A-07R-1W, 4-5	8.625	111.725	Coral	Leptoseris explanata?	ISX	35	20	0	11625	0	Yokoyama & Fallon, Jul 2012, unpublished	0	11.625	0	0	11.625	111.725	25.4	16.775	Coral	Leptoseris explanata?	ISX	35	20	0.275	0.275	0
M0035A	35A-07R-1W, 11-13	8.7	111.8	Coral	Leptoseris cf. explanata?	ISX	35	20	0	11650	0	Yokoyama & Fallon, Jul 2012, unpublished	0	11.65	0	0	11.65	111.8	25.4	16.7	Coral	Leptoseris cf. explanata?	ISX	35	20	0.3	0.3	0
M0035A	35A-14R-1W, 34-39	18.245	121.345	Coral	Stylophora pistillata	IS	10	0	0	19050	0	Yokoyama & Fallon, Jul 2012, unpublished	0	19.05	0	0	19.05	121.345	25.4	7.155	Coral	Stylophora pistillata	IS	10	0	0.3	0.3	0
M0035A	35A-18R-1W, 14-20	24.5	127.6	Coral	A. humilis gr.?	IS	10	0	0	19975	0	Yokoyama & Fallon, Jul 2012, unpublished	0	19.975	0	0	19.975	127.6	25.4	0.9	Coral	A. humilis gr.?	IS	10	0	0.375	0.375	0
M0035A	35A5R1(6-8)	5.65	108.75	Coral	Isopora/Acropora	ISX	20	0	0	0	13584	Esat, Feb 2013 (Supple-A) unpublished	0	0	13.584	0	13.584	108.75	25.4	19.75	Coral	Isopora/Acropora	ISX	20	0	0.016	0.016	Discarded by AT Sep, 2013
M0035A	35A5R1(56-60)	6.16	109.26	Coral	Isopora	IS?	20	0	0	0	14334	Esat, Feb 2013 (Supple-A) unpublished	0	0	14.334	0	14.334	109.26	25.4	19.24	Coral	Isopora	IS?	20	0	0.01	0.01	Discarded by AT Sep, 2013
M0035A	35A10R1(4-6)	12.63	115.73	Coral	Isopora?	ISX	10	0	0	0	17798	Esat, Feb 2013 (Supple-A) unpublished	0	0	17.798	0	17.798	115.73	25.4	12.77	Coral	Isopora?	ISX	10	0	0.036	0.036	Discarded by AT Sep, 2013
M0035A	35A11RCC (0-3)	14.595	117.695	Coral	Acropora?	ISX	10	0	0	0	17495	Esat, Feb 2013 (Supple-A) unpublished	0	0	17.495	0	17.495	117.695	25.4	10.805	Coral	Acropora?	ISX	10	0	0.022	0.022	Discarded by AT Sep, 2013
M0035A	35A11R1(15-18)	14.245	117.345	Coral	Goniopora?	IS?	10	0	0	0	18009	Esat, Feb 2013 (Supple-A) unpublished	0	0	18.009	0	18.009	117.345	25.4	11.155	Coral	Goniopora?	IS?	10	0	0.02	0.02	Discarded by AT Sep, 2013
M0035A	35A11R1(23-26)	14.325	117.425	Coral	Goniopora?	IS?	10	0	0	0	18973	Esat, Feb 2013 (Supple-A) unpublished	0	0	18.973	0	18.973	117.425	25.4	11.075	Coral	Goniopora?	IS?	10	0	0.037	0.037	Discarded by AT Sep, 2013
M0035A	35A11R1(32-33)	14.405	117.505	Coral	Acropora	IS	10	0	0	0	17434	Esat, Feb 2013 (Supple-A) unpublished	0	0	17.434	0	17.434	117.505	25.4	10.995	Coral	Acropora	IS	10	0	0.012	0.012	Discarded by AT Sep, 2013
M0035A	M0035A-3R-2, 2–4	2.63	105.73	Coral	Isopora	IS?	10	0	14900	0	0	Webster et al., 2011; Exp. 325 Proceedings	0	14.9	0	0	14.9	105.73	25.4	22.77	Coral	Isopora	IS?	10	0	0.35	0.35	Discarded by AT Sep, 2013
M0035A	M0035A-12R-2, 4–6	16.33	119.43	Coral	Isopora	IS?	10	0	18250	0	0	Webster et al., 2011; Exp. 325 Proceedings	0	18.25	0	0	18.25	119.43	25.4	9.07	Coral	Isopora	IS?	10	0	0.3	0.3	Discarded by AT Sep, 2013
M0035A	M0035A-20R-2, 0-2	26.51	129.61	Coral	Cyphastrea	ISX	35	20	0	21300	0	Webster et al., 2011; Exp. 325 Proceedings	0	0	21.3	0	21.3	129.61	25.4	-1.11	Coral	Cyphastrea	ISX	35	20	0.2	0.2	Discarded by AT Sep, 2013
M0036A	M0036A-5R-1, 19-23	5.21	108.71	Coral	Acropora	ISX	20	0	0	0	11555	Thompson, May 2012, unpublished	0	0	11.555	0	0	0	26.5	21.29	Coral	Acropora	ISX	20	0	0.003	0.003	Closed system
M0036A	M0036A-8R-2, 6-9	9.725	113.225	Coral	Isopora	IS?	10	0	0	0	15840	Thompson, May 2012, unpublished	0	0	15.84	0	15.84	113.225	26.5	16.775	Coral	Isopora	IS?	10	0	0.004	0.004	Closed system
M0036A	M0036A-9R-1, 3-8	11.055	114.555	Coral	Acropora	IS?	5	0	0	0	16191	Thompson, May 2012, unpublished	0	0	16.191	0	16.191	114.555	26.5	15.445	Coral	Acropora	IS?	5	0	0.003	0.003	Closed system
M0036A	M0036A-9R-2, 4-10	11.32	114.82	Coral	Isopora	IS?	5	0	0	0	16201	Thompson, May 2012, unpublished	0	0	16.201	0	16.201	114.82	26.5	15.18	Coral	Isopora	IS?	5	0	0.003	0.003	Closed system
M0036A	M0036A-11R-1, 9-18	14.135	117.635	Coral	Acropora (humilis grp.)	IS	10	0	0	0	18105	Thompson, May 2012, unpublished	0	0	18.105	0	18.105	117.635	26.5	12.365	Coral	Acropora (humilis grp.)	IS	10	0	0.018	0.018	0
M0036A	M0036A-11R-1, 40-50	14.45	117.95	Coral	Acropora (humilis grp.)	IS	10	0	0	0	17075	Thompson, May 2012, unpublished	0	0	17.075	0	17.075	117.95	26.5	12.05	Coral	Acropora (humilis grp.)	IS	10	0	0.016	0.016	0
M0036A	M0036A-11R-2, 2-10	14.78	118.28	Coral	Acropora	IS?	10	0	0	0	17269	Thompson, May 2012, unpublished	0	0	17.269	0	17.269	118.28	26.5	11.72	Coral	Acropora	IS?	10	0	0.004	0.004	Closed system
M0036A	M0036A-13R-1, 9-12	17.105	120.605	Coral	Acropora	ISX	10	0	0	0	17743	Thompson, May 2012, unpublished	0	0	17.743	0	0	0	26.5	9.395	Coral	Acropora	ISX	10	0	0.005	0.005	0
M0036A	M0036A-13R-2, 0-3	17.195	120.695	Coral	Isopora	IS?	10	0	0	0	17427	Thompson, May 2012, unpublished	0	0	17.427	0	17.427	120.695	26.5	9.305	Coral	Isopora	IS?	10	0	0.004	0.004	Discarded by AT
M0036A	M0036A-13R-2, 6-9	17.255	120.755	Coral	Tubipora	IS?	10	0	0	0	17554	Thompson, May 2012, unpublished	0	0	17.554	0	17.554	120.755	26.5	9.245	Coral	Tubipora	IS?	10	0	0.004	0.004	Closed system
M0036A	M0036A-14R-1, 18-22	18.7	122.2	Coral	Acropora	ISX	10	0	0	0	18247	Thompson, May 2012, unpublished	0	0	18.247	0	0	0	26.5	7.8	Coral	Acropora	ISX	10	0	0.004	0.004	0
M0036A	M0036A-15R-2, 3-7	20.78	124.28	Coral	Acropora	IS?	10	0	0	0	18919	Thompson, May 2012, unpublished	0	0	18.919	0	18.919	124.28	26.5	5.72	Coral	Acropora	IS?	10	0	0.005	0.005	Discarded by AT
M0036A	M0036A-16R-1, 0-5	22.025	125.525	Coral	Isopora	IS?	10	0	0	0	18995	Thompson, May 2012, unpublished	0	0	18.995	0	18.995	125.525	26.5	4.475	Coral	Isopora	IS?	10	0	0.005	0.005	Closed system
M0036A	M0036A-16R-1, 6-10	22.08	125.58	Coral	Isopora	IS?	10	0	0	0	19041	Thompson, May 2012, unpublished	0	0	19.041	0	19.041	125.58	26.5	4.42	Coral	Isopora	IS?	10	0	0.005	0.005	Closed system
M0036A	M0036A-16R-1, 13-22	22.175	125.675	Coral	Isopora	IS?	10	0	0	0	18898	Thompson, May 2012, unpublished	0	0	18.898	0	18.898	125.675	26.5	4.325	Coral	Isopora	IS?	10	0	0.005	0.005	Closed system
M0036A	M0036A-17R-1, 22-32	23.77	127.27	Coral	Acropora (humilis grp.)	IS	10	0	0	0	19638	Thompson, May 2012, unpublished	0	0	19.638	0	19.638	127.27	26.5	2.73	Coral	Acropora (humilis grp.)	IS	10	0	0.005	0.005	0
M0036A	M0036A-18R-2, 0-5	25.185	128.685	Coral	Isopora	IS?	10	0	0	0	20383	Thompson, May 2012, unpublished	0	0	20.383	0	20.383	128.685	26.5	1.315	Coral	Isopora	IS?	10	0	0.012	0.012	0
M0036A	M0036A-9R-2, 4-10	11.32	114.82	Coral	Isopora	IS?	5	0	0	0	18074	Thompson, June 2012, unpublished	0	0	18.074	0	18.074	114.82	26.5	15.18	Coral	Isopora	IS?	5	0	0.005	0.005	Closed system
M0036A	M0036A-11R-1, 9-18	14.135	117.635	Coral	Acropora (humilis grp.)	IS	10	0	0	0	17002	Thompson, June 2012, unpublished	0	0	17.002	0	17.002	117.635	26.5	12.365	Coral	Acropora (humilis grp.)	IS	10	0	0.005	0.005	0
M0036A	M0036A-11R-1, 40-50	14.45	117.95	Coral	Acropora (humilis grp.)	IS	10	0	0	0	17059	Thompson, June 2012, unpublished	0	0	17.059	0	17.059	117.95	26.5	12.05	Coral	Acropora (humilis grp.)	IS	10	0	0.004	0.004	Closed system
M0036A	M0036A-12R-1, 1-4	15.525	119.025	Coral	Seriatopora	IS	10	0	0	0	17264	Thompson, June 2012, unpublished	0	0	17.264	0	17.264	119.025	26.5	10.975	Coral	Seriatopora	IS	10	0	0.004	0.004	Closed system
M0036A	M0036A-17R-1, 22-32	23.77	127.27	Coral	Acropora (humilis grp.)	IS	10	0	0	0	19909	Thompson, June 2012, unpublished	0	0	19.909	0	19.909	127.27	26.5	2.73	Coral	Acropora (humilis grp.)	IS	10	0	0.004	0.004	Discarded by AT
M0036A	M0036A-17R-1, 22-32	23.77	127.27	Coral	Acropora (humils grp.)	IS	10	0	0	0	19947	Thompson, June 2012, unpublished	0	0	19.947	0	19.947	127.27	26.5	2.73	Coral	Acropora (humils grp.)	IS	10	0	0.005	0.005	Closed system
M0036A	36A-02R-1W, 10-15	1.625	105.125	Coral	Isopora?	ISX	20	0	0	13325	0	Yokoyama & Fallon, Jul 2012, unpublished	0	13.325	0	0	0	0	26.5	24.875	Coral	Isopora?	ISX	20	0	0.125	0.125	0
M0036A	36A-08R-1W, 6-11	9.585	113.085	Coral	Isopora	IS?	10	0	0	16755	0	Yokoyama & Fallon, Jul 2012, unpublished	0	16.755	0	0	16.755	113.085	26.5	16.915	Coral	Isopora	IS?	10	0	0.205	0.205	0
M0036A	36A-09R-1W, 10-13	11.115	114.615	Coral	Isopora	IS?	10	0	0	16960	0	Yokoyama & Fallon, Jul 2012, unpublished	0	16.96	0	0	16.96	114.615	26.5	15.385	Coral	Isopora	IS?	10	0	0.19	0.19	0
M0036A	36A-14R-CCW, 1-4	18.915	122.415	Coral	Goniopora	IS?	10	0	0	18700	0	Yokoyama & Fallon, Jul 2012, unpublished	0	18.7	0	0	18.7	122.415	26.5	7.585	Coral	Goniopora	IS?	10	0	0.15	0.15	0
M0036A	M0036A-8R-2, 2–4	9.68	113.18	Coral	Isopora	IS?	10	0	0	16785	0	Webster et al., 2011; Exp. 325 Proceedings	0	16.785	0	0	16.785	113.18	26.5	16.82	Coral	Isopora	IS?	10	0	0.185	0.185	0
M0036A	M0036A-11R-2, 6–8	14.79	118.29	Coral	Acropora (humilis gpr)	ISX	10	0	0	17450	0	Webster et al., 2011; Exp. 325 Proceedings	0	17.45	0	0	0	0	26.5	11.71	Coral	Acropora (humilis gpr)	ISX	10	0	0.35	0.35	0
M0036A	M0036A-18R-2, 8-10	25.25	128.75	Coral	Isopora	IS?	10	10	0	0	20700	Webster et al., 2011; Exp. 325 Proceedings	0	0	20.7	0	20.7	128.75	26.5	1.25	Coral	Isopora	IS?	10	10	0.2	0.2	0
M0039A	39-A-17-R-1-W 16-20	21.08	128.56	Coralline algae	aA3	IS	35	20	19125	0	0	Yokoyama & Fallon, Dec 2011, unpublished	19.125	0	0	0	19.125	128.56	25.5	4.42	Coralline algae	aA3	IS	35	20	0.275	0.275	0
M0039A	39A1R1(40-46)	0.43	107.91	Coral	Porites	IS	35	20	0	0	12703	Set A, Esat, 2011, unpublished	0	0	12.703	0	12.703	107.91	25.5	25.07	Coral	Porites	IS	35	20	0.019	0.019	Discarded by AT Sep, 2013
M0039A	39A1R1(46-51)	0.485	107.965	Coral	Porites	IS	35	20	0	0	12584	Set A, Esat, 2011, unpublished	0	0	12.584	0	12.584	107.965	25.5	25.015	Coral	Porites	IS	35	20	0.016	0.016	Discarded by AT Sep, 2013
M0039A	39A3R1(14-23)	3.185	110.665	Coral	Isopora	IS	10	0	0	0	14556	Set A, Esat, 2011, unpublished	0	0	14.556	0	14.556	110.665	25.5	22.315	Coral	Isopora	IS	10	0	0.011	0.011	Discarded by AT Sep, 2013
M0039A	39A3R1(33-39)	3.36	110.84	Coral	Acropora (humils grp.)	IS	10	0	0	0	14398	Set A, Esat, 2011, unpublished	0	0	14.398	0	14.398	110.84	25.5	22.14	Coral	Acropora (humils grp.)	IS	10	0	0.014	0.014	Discarded by AT Sep, 2013
M0039A	39A4R1(16-23)	4.695	112.175	Coral?	not clear, could be Bryozoan?	IS	10	0	0	0	14310	Set B, Esat, 2012, unpublished	0	0	14.31	0	14.31	112.175	25.5	20.805	Coral?	not clear, could be Bryozoan?	IS	10	0	0.014	0.014	Closed system
M0039A	39A-03R-CCW, 1-5	3.44	110.92	Coral	Acropora	IS?	10	0	0	17325	0	Yokoyama & Fallon, Jul 2012, unpublished	0	17.325	0	0	17.325	110.92	25.5	22.06	Coral	Acropora	IS?	10	0	0.325	0.325	0
M0039A	39A-10R-1W, 32-39	13.355	120.835	Coral	Acropora	IS	20	0	0	14375	0	Yokoyama & Fallon, Jul 2012, unpublished	0	14.375	0	0	14.375	120.835	25.5	12.145	Coral	Acropora	IS	20	0	0.475	0.475	0
M0039A	39A_4R1_40_51	4.955	112.435	Coral	Porites	IS	10	0	0	0	15166	Thomas, Sep 2012, unpublished	0	0	15.166	0	15.166	112.435	25.5	20.545	Coral	Porites	IS	10	0	0.072	0.072	Closed system
M0039A	39A_15R1_22_25	18.835	126.315	Coral	Isopora	IS	10	0	0	0	18320	Thomas, Sep 2012, unpublished	0	0	18.32	0	18.32	126.315	25.5	6.665	Coral	Isopora	IS	10	0	0.086	0.086	Closed system
M0039A	39A10R1(32-39)	13.355	120.835	Coral	Acropora (humilis gpr)	IS	10	0	0	0	17151	Esat, Feb 2013 (Supple-A) unpublished	0	0	17.151	0	17.151	120.835	25.5	12.145	Coral	Acropora (humilis gpr)	IS	10	0	0.042	0.042	Discarded by AT Sep, 2013
M0039A	39A10R1(42-43)	13.425	120.905	Coral	Acropora (humilis gpr)	IS	10	0	0	0	17070	Esat, Feb 2013 (Supple-A) unpublished	0	0	17.07	0	17.07	120.905	25.5	12.075	Coral	Acropora (humilis gpr)	IS	10	0	0.023	0.023	Discarded by AT Sep, 2013
M0039A	39A14R1(32-39)	17.455	124.935	Coral	Acropora	IS	10	0	0	0	18249	Esat, Feb 2013 (Supple-A) unpublished	0	0	18.249	0	18.249	124.935	25.5	8.045	Coral	Acropora	IS	10	0	0.016	0.016	Discarded by AT Sep, 2013
M0039A	39A15R1(6-8)	18.67	126.15	Coral	Isopora?	ISX	10	0	0	0	18536	Esat, Feb 2013 (Supple-A) unpublished	0	0	18.536	0	18.536	126.15	25.5	6.83	Coral	Isopora?	ISX	10	0	0.016	0.016	Discarded by AT Sep, 2013
M0039A	39A15R1(9-12)	18.705	126.185	Coral	Isopora	ISX	10	0	0	0	18106	Esat, Feb 2013 (Supple-A) unpublished	0	0	18.106	0	18.106	126.185	25.5	6.795	Coral	Isopora	ISX	10	0	0.022	0.022	Discarded by AT Sep, 2013
M0039A	M0039A-1R-2, 3–4	0.545	108.025	Coral	Porites	IS?	35	20	13540	0	0	Webster et al., 2011; Exp. 325 Proceedings	0	13.54	0	0	13.54	108.025	25.5	24.955	Coral	Porites	IS?	35	20	0.16	0.16	0
M0039A	M0039A-9R-2, 9–10	12.155	119.635	Coral	Porites	IS?	20	0	17400	0	0	Webster et al., 2011; Exp. 325 Proceedings	0	17.4	0	0	17.4	119.635	25.5	13.345	Coral	Porites	IS?	20	0	0.35	0.35	0
M0039A	M0039A-16R-2, 8-10	20.02	127.5	Coral	Isopora	ISX	10	0	0	18700	0	Webster et al., 2011; Exp. 325 Proceedings	0	0	18.7	0	18.7	127.5	25.5	5.48	Coral	Isopora	ISX	10	0	0.2	0.2	0
M0030B	30B3R1(10-11)	6.105	88.805	Coral	Porites	ISX	35	20	0	0	12125	Esat, Feb 2013 (Supple-A) unpublished	0	0	12.125	0	12.125	88.805			Coral	Porites	ISX	35	20	0.047	0.047	0
M0030B	30B3R1(13-16)	6.145	88.845	Coral	Isopora	ISN	20	0	0	0	12166	Esat, Feb 2013 (Supple-A) unpublished	0	0	12.166	0	12.166	88.845			Coral	Isopora	ISN	20	0	0.024	0.024	0

## Sheet: NOG01BUpdate
												for updated publications go to http://publications.iodp.org/proceedings/325/325bib.htm
Hole ID	Sample ID	mbsf (m)	mbsl DS (m)	Dated litholgy	Species/Lithology info	Context	Palaeowater depth max	Palaeowater depth min	CAR Age (C14 -AMS)	Coral Age (C14 -AMS)	Coral (U/Th)	Reference/source	ST CAR Age (C14 -AMS)	ST Coral Age (C14 -AMS)	ST Coral (U/Th)	0	Final age (ka)	Final depth (m)	LGM marker mbsf (m)	Pglacial thickness (m)	Dated litholgy	Species/Lithology info	Context	Palaeowater depth max	Palaeowater depth min	Final age (ka) error min/-	Final age (ka) error max/+	Comment
M0057A	57-A-10-R-1-W 8-12	24.28	70.65	Coralline algae	aA2	ISX	35	20	44600	0	0	Yokoyama & Fallon, Dec 2011, unpublished	44.6	0	0	0	44.6	70.65	18	-6.28	Coralline algae	aA2	ISX	35	20	0.75	0.75	0
M0057A	57-A-2-R-1-W 4-13	4.265	50.635	Coralline algae?	aA1	IS?	10	0	9915	0	0	Yokoyama & Fallon, Dec 2011, unpublished	9.915	0	0	0	9.915	50.635	18	13.735	Coralline algae?	aA1	IS?	10	0	0.195	0.195	0
M0057A	57-A-3-R-1-W 5-8	5.745	52.115	Coralline algae	aA1	IS	10	0	10510	0	0	Yokoyama & Fallon, Dec 2011, unpublished	10.51	0	0	0	10.51	52.115	18	12.255	Coralline algae	aA1	IS	10	0	0.09	0.09	0
M0057A	57-A-3-R-1-W 8-12	5.78	52.15	Coralline algae	aA1	IS	10	0	10735	0	0	Yokoyama & Fallon, Dec 2011, unpublished	10.735	0	0	0	10.735	52.15	18	12.22	Coralline algae	aA1	IS	10	0	0.165	0.165	0
M0057A	57-A-4-R-1-W 15-22	8.865	55.235	Coralline algae	aA1	IS	5	0	11180	0	0	Yokoyama & Fallon, Dec 2011, unpublished	11.18	0	0	0	11.18	55.235	18	9.135	Coralline algae	aA1	IS	5	0	0.09	0.09	0
M0057A	57-A-4-R-1-W 68-71	9.375	55.745	Coralline algae	aA1	IS?	5	0	11255	0	0	Yokoyama & Fallon, Dec 2011, unpublished	11.255	0	0	0	11.255	55.745	18	8.625	Coralline algae	aA1	IS?	5	0	0.085	0.085	0
M0057A	57-A-5-R-1-W 20-25	11.905	58.275	Coralline algae	aA1	IS	5	0	11675	0	0	Yokoyama & Fallon, Dec 2011, unpublished	11.675	0	0	0	11.675	58.275	18	6.095	Coralline algae	aA1	IS	5	0	0.275	0.275	0
M0057A	57-A-5-R-1-W 61-65	12.31	58.68	Coralline algae	aA1	IS	5	0	11775	0	0	Yokoyama & Fallon, Dec 2011, unpublished	11.775	0	0	0	11.775	58.68	18	5.69	Coralline algae	aA1	IS	5	0	0.375	0.375	0
M0057A	57-A-5-R-1-W 98-100	12.67	59.04	Coralline algae	aA1	IS	5	0	11950	0	0	Yokoyama & Fallon, Dec 2011, unpublished	11.95	0	0	0	11.95	59.04	18	5.33	Coralline algae	aA1	IS	5	0	0.3	0.3	0
M0057A	57-A-6-R-1-W 103-114	15.765	62.135	Coralline algae	aA1	IS	5	0	12545	0	0	Yokoyama & Fallon, Dec 2011, unpublished	12.545	0	0	0	12.545	62.135	18	2.235	Coralline algae	aA1	IS	5	0	0.145	0.145	0
M0057A	57-A-6-R-1-W 40-47	15.115	61.485	Coralline algae	aA1	IS?	5	0	12495	0	0	Yokoyama & Fallon, Dec 2011, unpublished	12.495	0	0	0	12.495	61.485	18	2.885	Coralline algae	aA1	IS?	5	0	0.125	0.125	0
M0057A	57A_2R1_17_27	4.4	50.77	Coral	Isopora	IS	5	0	0	0	10437	Thomas, April 2012 (revised Sep, 2012), unpublished	0	0	10.437	0	10.437	50.77	18	13.6	Coral	Isopora	IS	5	0	0.083	0.083	0
M0057A	57A_4R1_78_88	9.51	55.88	Coral	Isopora	IS	5	0	0	0	11655	Thomas, April 2012 (revised Sep, 2012), unpublished	0	0	11.655	0	11.655	55.88	18	8.49	Coral	Isopora	IS	5	0	0.059	0.059	Closed system
M0057A	57A_5R1_5_8	11.745	58.115	Coral	Isopora	IS?	5	0	0	0	11804	Thomas, April 2012 (revised Sep, 2012), unpublished	0	0	11.804	0	11.804	58.115	18	6.255	Coral	Isopora	IS?	5	0	0.065	0.065	0
M0057A	57A_5R1_53_62	12.255	58.625	Coral	Isopora	IS	5	0	0	0	11884	Thomas, April 2012 (revised Sep, 2012), unpublished	0	0	11.884	0	11.884	58.625	18	5.745	Coral	Isopora	IS	5	0	0.061	0.061	Closed system
M0057A	57A_5R1_115_122	12.365	58.735	Coral	Isopora	IS	5	0	0	0	12328	Thomas, April 2012 (revised Sep, 2012), unpublished	0	0	12.328	0	12.328	58.735	18	5.635	Coral	Isopora	IS	5	0	0.07	0.07	0
M0057A	57A_5R1_126_133	12.975	59.345	Coral	Isopora	IS	5	0	0	0	12317	Thomas, April 2012 (revised Sep, 2012), unpublished	0	0	12.317	0	12.317	59.345	18	5.025	Coral	Isopora	IS	5	0	0.073	0.073	0
M0057A	57A_6R1_103_114	15.765	62.135	Coral	Isopora	IS	5	0	0	0	12674	Thomas, April 2012 (revised Sep, 2012), unpublished	0	0	12.674	0	12.674	62.135	18	2.235	Coral	Isopora	IS	5	0	0.074	0.074	0
M0057A	57A_6R2_66_80	16.77	63.14	Coral	Isopora	IS	5	0	0	0	12767	Thomas, April 2012 (revised Sep, 2012), unpublished	0	0	12.767	0	12.767	63.14	18	1.23	Coral	Isopora	IS	5	0	0.064	0.064	Closed system
M0057A	57A_7R1_33_37	18.03	64.4	Coral	Isopora	IS	5	0	0	0	12967	Thomas, April 2012 (revised Sep, 2012), unpublished	0	0	12.967	0	12.967	64.4	18	-0.03	Coral	Isopora	IS	5	0	0.067	0.067	0
M0057A	57A_1R1_4_9	1.245	47.615	Coral	Porites	IS	35	20	0	0	8064	Thomas, April 2012, unpublished	0	0	8.064	0	8.064	47.615	18	16.755	Coral	Porites	IS	35	20	0.226	0.226	0
M0057A	57A_1R1_9_13	1.29	47.66	Coral	Porites	IS	35	20	0	0	8177	Thomas, April 2012 (revised Sep, 2012), unpublished	0	0	8.177	0	8.177	47.66	18	16.71	Coral	Porites	IS	35	20	0.091	0.091	0
M0057A	57A_2R1_60_78	4.87	51.24	Coral	Montipora	IS	5	0	0	0	10370	Thomas, April 2012 (revised Sep, 2012), unpublished	0	0	10.37	0	10.37	51.24	18	13.13	Coral	Montipora	IS	5	0	0.074	0.074	0
M0057A	57A_2R1_118_124	5.39	51.76	Coral	Porites	IS	5	0	0	0	10698	Thomas, April 2012 (revised Sep, 2012), unpublished	0	0	10.698	0	10.698	51.76	18	12.61	Coral	Porites	IS	5	0	0.14	0.14	0
M0057A	57A_4R1_15_22	8.865	55.235	Coral	Acropora (humilis gpr)	IS	5	0	0	0	11276	Thomas, April 2012 (revised Sep, 2012), unpublished	0	0	11.276	0	11.276	55.235	18	9.135	Coral	Acropora (humilis gpr)	IS	5	0	0.053	0.053	Closed system
M0057A	57A_4R1_40_46	9.11	55.48	Coral	Acropora (humilis gpr)	IS	5	0	0	0	11440	Thomas, April 2012 (revised Sep, 2012), unpublished	0	0	11.44	0	11.44	55.48	18	8.89	Coral	Acropora (humilis gpr)	IS	5	0	0.058	0.058	0
M0057A	57A_4R1_60_66	9.31	55.68	Coral	Acropora (humilis gpr)	IS?	5	0	0	0	11385	Thomas, April 2012 (revised Sep, 2012), unpublished	0	0	11.385	0	11.385	55.68	18	8.69	Coral	Acropora (humilis gpr)	IS?	5	0	0.054	0.054	Closed system
M0057A	57A_4R1_101_113	9.75	56.12	Coral	Acropora (humilis gpr)	ISX	5	0	0	0	11875	Thomas, April 2012 (revised Sep, 2012), unpublished	0	0	11.875	0	11.875	56.12	18	8.25	Coral	Acropora (humilis gpr)	ISX	5	0	0.056	0.056	Closed system
M0057A	57A_5R1_27_35	11.99	58.36	Coral	Isopora	IS	5	0	0	0	11888	Thomas, April 2012 (revised Sep, 2012), unpublished	0	0	11.888	0	11.888	58.36	18	6.01	Coral	Isopora	IS	5	0	0.056	0.056	Closed system
M0057A	57A_5R1_100_107	12.715	59.085	Coral	Isopora/Acropora?	IS?	5	0	0	0	12293	Thomas, April 2012 (revised Sep, 2012), unpublished	0	0	12.293	0	12.293	59.085	18	5.285	Coral	Isopora/Acropora?	IS?	5	0	0.197	0.197	Closed system
M0057A	57A_6R1_16_24	14.88	61.25	Coral	Acropora (humilis gpr)	IS	5	0	0	0	12638	Thomas, April 2012 (revised Sep, 2012), unpublished	0	0	12.638	0	12.638	61.25	18	3.12	Coral	Acropora (humilis gpr)	IS	5	0	0.064	0.064	Closed system
M0057A	57A_6R1_80_92	15.54	61.91	Coral	Acropora (humilis gpr)	IS	5	0	0	0	12758	Thomas, April 2012 (revised Sep, 2012), unpublished	0	0	12.758	0	12.758	61.91	18	2.46	Coral	Acropora (humilis gpr)	IS	5	0	0.07	0.07	Closed system
M0057A	57A_6R2_10_16	16.17	62.54	Coral	Isopora	IS	5	0	0	0	12831	Thomas, April 2012 (revised Sep, 2012), unpublished	0	0	12.831	0	12.831	62.54	18	1.83	Coral	Isopora	IS	5	0	0.077	0.077	Closed system
M0057A	57A_6R2_53_60	16.605	62.975	Coral	Isopora	IS	5	0	0	0	12819	Thomas, April 2012 (revised Sep, 2012), unpublished	0	0	12.819	0	12.819	62.975	18	1.395	Coral	Isopora	IS	5	0	0.061	0.061	Closed system
M0057A	57A_7R1_122_126	18.92	65.29	Coral	Pocillpora?	ISX	20	0	0	0	43658	Thomas, April 2012 (revised Sep, 2012), unpublished	0	0	43.658	0	43.658	65.29	18	-0.92	Coral	Pocillpora?	ISX	20	0	0.175	0.175	0
M0057A	57A_16R1_4_9	38.845	85.215	Coral	Acroporidae?	ISN	10	0	0	0	11081	Thomas, April 2012 (revised Sep, 2012), unpublished	0	0	11.081	0	11.081	85.215	18	-20.845	Coral	Acroporidae?	ISN	10	0	0.042	0.042	0
M0057A	57A_5R1_1_3	11.7	58.07	Coral	Isopora	IS?	5	0	0	0	11746	Thomas, Sep 2012, unpublished	0	0	11.746	0	11.746	58.07	18	6.3	Coral	Isopora	IS?	5	0	0.054	0.054	Closed system
M0057A	57A_5R1_17_26	11.895	58.265	Coral	Isopora	IS	5	0	0	0	11839	Thomas, Sep 2012, unpublished	0	0	11.839	0	11.839	58.265	18	6.105	Coral	Isopora	IS	5	0	0.055	0.055	0
M0057A	57A_5R1_45_46	12.135	58.505	Coral	Isopora	IS	5	0	0	0	11875	Thomas, Sep 2012, unpublished	0	0	11.875	0	11.875	58.505	18	5.865	Coral	Isopora	IS	5	0	0.055	0.055	0
M0057A	57A_5R1_49_53	12.19	58.56	Coral	Isopora	IS	5	0	0	0	11900	Thomas, Sep 2012, unpublished	0	0	11.9	0	11.9	58.56	18	5.81	Coral	Isopora	IS	5	0	0.056	0.056	0
M0057A	57A_5R1_61_65	12.31	58.68	Coral	Isopora	IS	5	0	0	0	11934	Thomas, Sep 2012, unpublished	0	0	11.934	0	11.934	58.68	18	5.69	Coral	Isopora	IS	5	0	0.054	0.054	Closed system
M0057A	57A_8R1_0-8	20.72	67.09	Coral	0	0	0	0	0	0	415273	Thomas,June 2013 unpublished	0	0	415.273	0	415.273	67.09	18	-2.72	Coral	0	0	0	0	9.375	9.375	Discarded by AT Sep, 2013
M0057A	57A_10R1_80-85	25.005	71.375	Coral	0	0	0	0	0	0	259647	Thomas,June 2013 unpublished	0	0	259.647	0	259.647	71.375	18	-7.005	Coral	0	0	0	0	2.55	2.55	Discarded by AT Sep, 2013
M0057A	57A_11R1_12-16	26.52	72.89	Coral	0	0	0	0	0	0	531855	Thomas,June 2013 unpublished	0	0	531.855	0	531.855	72.89	18	-8.52	Coral	0	0	0	0	27.173	27.173	Discarded by AT Sep, 2013
M0057A	57A_12R1_17-26A	29.595	75.965	Coral	0	0	0	0	0	0	0	Thomas,June 2013 unpublished	0	0	0	0	0	75.965	18	-11.595	Coral	0	0	0	0	0	0	Discarded by AT Sep, 2013
M0057A	57A_12R1_17-26C	29.595	75.965	Coral	0	0	0	0	0	0	0	Thomas,June 2013 unpublished	0	0	0	0	0	75.965	18	-11.595	Coral	0	0	0	0	0	0	Discarded by AT Sep, 2013
M0057A	57A_14R1_5-10A	33.655	80.025	Coral	0	0	0	0	0	0	414762	Thomas,June 2013 unpublished	0	0	414.762	0	414.762	80.025	18	-15.655	Coral	0	0	0	0	0	0	Discarded by AT Sep, 2013
M0057A	57A_14R1_5-10C	33.655	80.025	Coral	0	0	0	0	0	0	295854	Thomas,June 2013 unpublished	0	0	295.854	0	295.854	80.025	18	-15.655	Coral	0	0	0	0	0	0	Discarded by AT Sep, 2013
M0057A	57A_14R1_5-10M	33.655	80.025	Coral	0	0	0	0	0	0	488724	Thomas,June 2013 unpublished	0	0	488.724	0	488.724	80.025	18	-15.655	Coral	0	0	0	0	0	0	Discarded by AT Sep, 2013
M0057A	57A_15R1_100-105	36.805	83.175	Coral	0	0	0	0	0	0	0	Thomas,June 2013 unpublished	0	0	0	0	0	83.175	18	-18.805	Coral	0	0	0	0	0	0	Discarded by AT Sep, 2013
M0057A	M0057A-5R-1, 133–134	13.015	59.385	Coral	Isopora	IS	5	0	0	12445	0	Webster et al., 2011; Exp. 325 Proceedings	0	12.445	0	0	12.445	59.385	18	4.985	Coral	Isopora	IS	5	0	0.15	0.15	0
M0056A	56-A-1-R-1-W 108-111	2.185	85.945	Coralline algae	aA2	IS	35	20	13005	0	0	Yokoyama & Fallon, Dec 2011, unpublished	13.005	0	0	0	13.005	85.945	5	2.815	Coralline algae	aA2	IS	35	20	0.175	0.175	0
M0056A	56-A-1-R-1-W 121-122	2.305	86.065	Coralline algae	aA2	IS	35	20	13225	0	0	Yokoyama & Fallon, Dec 2011, unpublished	13.225	0	0	0	13.225	86.065	5	2.695	Coralline algae	aA2	IS	35	20	0.125	0.125	0
M0056A	56-A-1-R-1-W 32-35	1.425	85.185	Coralline algae	aA3	IS	35	20	12375	0	0	Yokoyama & Fallon, Dec 2011, unpublished	12.375	0	0	0	12.375	85.185	5	3.575	Coralline algae	aA3	IS	35	20	0.195	0.195	0
M0056A	56-A-1-R-1-W 38-42	1.49	85.25	Coralline algae	aA3	IS	35	20	12660	0	0	Yokoyama & Fallon, Dec 2011, unpublished	12.66	0	0	0	12.66	85.25	5	3.51	Coralline algae	aA3	IS	35	20	0.1	0.1	0
M0056A	56-A-1-R-1-W 57-61	1.68	85.44	Coralline algae	aA2	IS	35	20	12665	0	0	Yokoyama & Fallon, Dec 2011, unpublished	12.665	0	0	0	12.665	85.44	5	3.32	Coralline algae	aA2	IS	35	20	0.105	0.105	0
M0056A	56-A-1-R-1-W 85-88	1.955	85.715	Coralline algae	aA2	IS	35	20	12765	0	0	Yokoyama & Fallon, Dec 2011, unpublished	12.765	0	0	0	12.765	85.715	5	3.045	Coralline algae	aA2	IS	35	20	0.155	0.155	0
M0056A	56-A-1-R-1-W 93-96	2.035	85.795	Coralline algae	aA2	IS	35	20	12895	0	0	Yokoyama & Fallon, Dec 2011, unpublished	12.895	0	0	0	12.895	85.795	5	2.965	Coralline algae	aA2	IS	35	20	0.205	0.205	0
M0056A	56-A-2-R-1-W 10-17	4.225	87.985	Coralline algae	aA1	IS	10	0	13755	0	0	Yokoyama & Fallon, Dec 2011, unpublished	13.755	0	0	0	13.755	87.985	5	0.775	Coralline algae	aA1	IS	10	0	0.155	0.155	0
M0056A	56-A-2-R-1-W 58-67	4.715	88.475	Coralline algae	aA1	IS	10	0	14225	0	0	Yokoyama & Fallon, Dec 2011, unpublished	14.225	0	0	0	14.225	88.475	5	0.285	Coralline algae	aA1	IS	10	0	0.325	0.325	0
M0056A	56-A-2-R-1-W 6-13	4.185	87.945	Coralline algae	aA1	IS	10	0	13375	0	0	Yokoyama & Fallon, Dec 2011, unpublished	13.375	0	0	0	13.375	87.945	5	0.815	Coralline algae	aA1	IS	10	0	0.115	0.115	0
M0056A	56A_1R1_91_93	2.01	85.77	Coral	Porites	IS	35	20	0	0	13366	Thomas, April 2012 (revised Sep, 2012), unpublished	0	0	13.366	0	13.366	85.77	5	2.99	Coral	Porites	IS	35	20	0.111	0.111	0
M0056A	56A_1R1_121_128	2.335	86.095	Coral	Porites	IS	35	20	0	0	13146	Thomas, April 2012 (revised Sep, 2012), unpublished	0	0	13.146	0	13.146	86.095	5	2.665	Coral	Porites	IS	35	20	0.066	0.066	Closed system
M0056A	56A_1R1_136_141	2.475	86.235	Coral	Acropora (humilis gpr)	ISN	35	20	0	0	12677	Thomas, April 2012 (revised Sep, 2012), unpublished	0	0	12.677	0	12.677	86.235	5	2.525	Coral	Acropora (humilis gpr)	ISN	35	20	0.066	0.066	Closed system
M0056A	56A_2R1_13_19	4.25	88.01	Coral	Cyphastrea	IS	10	0	0	0	13720	Thomas, April 2012 (revised Sep, 2012), unpublished	0	0	13.72	0	13.72	88.01	5	0.75	Coral	Cyphastrea	IS	10	0	0.071	0.071	0
M0056A	56A_2R1_90_95	5.015	88.775	Coral	Faviidae	IS?	20	0	0	0	34322	Thomas, April 2012 (revised Sep, 2012), unpublished	0	0	34.322	0	34.322	88.775	5	-0.015	Coral	Faviidae	IS?	20	0	0.196	0.196	0
M0056A	56A_2R1_124_128	5.35	89.11	Coral	Faviidae	IS	20	0	0	0	34693	Thomas, April 2012 (revised Sep, 2012), unpublished	0	0	34.693	0	34.693	89.11	5	-0.35	Coral	Faviidae	IS	20	0	0.577	0.577	0
M0056A	56A_4R1_73_78	9.845	93.605	Coral	Porites?	ISN	20	0	0	0	39303	Thomas, Sep 2012, unpublished	0	0	39.303	0	39.303	93.605	5	-4.845	Coral	Porites?	ISN	20	0	0.361	0.361	0
M0056A	56A_5R1_3_7	12.14	95.9	Coral	Porites	ISX	20	0	0	0	39924	Thomas, Sep 2012, unpublished	0	0	39.924	0	39.924	95.9	5	-7.14	Coral	Porites	ISX	20	0	0.348	0.348	0
M0056A	56A_5R1_60_65	12.715	96.475	Coral	Faviidae (Favia?)	ISX	20	0	0	0	41419	Thomas, Sep 2012, unpublished	0	0	41.419	0	41.419	96.475	5	-7.715	Coral	Faviidae (Favia?)	ISX	20	0	0.705	0.705	0
M0056A	56A_8R1_90_95	20.99	104.75	Coral	Favia pallida gr.?	IS	20	0	0	0	49915	Thomas, Sep 2012, unpublished	0	0	49.915	0	49.915	104.75	5	-15.99	Coral	Favia pallida gr.?	IS	20	0	0.319	0.319	0
M0056A	56A_8R1_103_107	21.14	104.9	Coral	Favia pallida	IS	20	0	0	0	50200	Thomas, Sep 2012, unpublished	0	0	50.2	0	50.2	104.9	5	-16.14	Coral	Favia pallida	IS	20	0	0.274	0.274	0
M0056A	56A_13R1_43_46	32.535	116.295	Coral	Porites	IS?	20	0	0	0	63079	Thomas, Sep 2012, unpublished	0	0	63.079	0	63.079	116.295	5	-27.535	Coral	Porites	IS?	20	0	0.365	0.365	0
M0056A	56A_13RCC_4_13	32.655	116.415	Coral	Porites	IS?	20	0	0	0	61929	Thomas, Sep 2012, unpublished	0	0	61.929	0	61.929	116.415	5	-27.655	Coral	Porites	IS?	20	0	0.358	0.358	0
M0056A	56A_1R2_0-2	2.61	86.37	Coral	Platygyra	IS	10	0	0	0	13789	Thomas,June 2013 unpublished	0	0	13.789	0	13.789	86.37	5	2.39	Coral	Platygyra	IS	10	0	0.058	0.058	Closed system
M0056A	M0056A-2R-1, 149–150	5.585	89.345	Coral	Faviidae	ISX	20	0	0	34350	0	Webster et al., 2011; Exp. 325 Proceedings	0	34.35	0	0	34.35	89.345	5	-0.585	Coral	Faviidae	ISX	20	0	0.4	0.4	0
M0056A	M0056A-5R-1, 68–69	12.775	96.535	Coral	Faviidae	ISX	20	0	0	38650	0	Webster et al., 2011; Exp. 325 Proceedings	0	38.65	0	0	38.65	96.535	5	-7.775	Coral	Faviidae	ISX	20	0	0.7	0.7	0
M0056A	M0056A-13-2, 2-3	32.595	116.355	Coral/bivalve	Coral/bivalve	ISX	NA	NA	0	0	83300	Webster et al., 2011; Exp. 325 Proceedings	0	0	83.3	0	83.3	116.355	5	-27.595	Coral/bivalve	Coral/bivalve	ISX	NA	NA	1.3	1.3	0
M0055A	55-A-1-R-1-W 41-45	3.72	96.18	Coralline algae	aA2	IS?	35	20	13840	0	0	Yokoyama & Fallon, Dec 2011, unpublished	13.84	0	0	0	13.84	96.18	10.7	6.98	Coralline algae	aA2	IS?	35	20	0.14	0.14	0
M0055A	55-A-2-R-1-W 0-8	6.33	98.79	Coralline algae	aA1	IS	5	0	15175	0	0	Yokoyama & Fallon, Dec 2011, unpublished	15.175	0	0	0	15.175	98.79	10.7	4.37	Coralline algae	aA1	IS	5	0	0.425	0.425	0
M0055A	55-A-2-R-1-W 41-45	6.72	99.18	Coralline algae	aA1	IS	5	0	15425	0	0	Yokoyama & Fallon, Dec 2011, unpublished	15.425	0	0	0	15.425	99.18	10.7	3.98	Coralline algae	aA1	IS	5	0	0.475	0.475	0
M0055A	55-A-3-R-1-W 101-105	8.32	100.78	Coralline algae	aA1	IS	5	0	15900	0	0	Yokoyama & Fallon, Dec 2011, unpublished	15.9	0	0	0	15.9	100.78	10.7	2.38	Coralline algae	aA1	IS	5	0	0.65	0.65	0
M0055A	55-A-3-R-1-W 38-46	7.71	100.17	Coralline algae	aA1	IS	5	0	15750	0	0	Yokoyama & Fallon, Dec 2011, unpublished	15.75	0	0	0	15.75	100.17	10.7	2.99	Coralline algae	aA1	IS	5	0	0.6	0.6	0
M0055A	55-A-3-R-1-W 64-72	7.97	100.43	Coralline algae	aA1	IS	5	0	15900	0	0	Yokoyama & Fallon, Dec 2011, unpublished	15.9	0	0	0	15.9	100.43	10.7	2.73	Coralline algae	aA1	IS	5	0	0.65	0.65	0
M0055A	55-A-3-R-1-W 7-12	7.385	99.845	Coralline algae	aA1	IS	5	0	15475	0	0	Yokoyama & Fallon, Dec 2011, unpublished	15.475	0	0	0	15.475	99.845	10.7	3.315	Coralline algae	aA1	IS	5	0	0.475	0.475	0
M0055A	55-A-3-R-1-W 71-75	8.02	100.48	Coralline algae	aA1	IS	5	0	15800	0	0	Yokoyama & Fallon, Dec 2011, unpublished	15.8	0	0	0	15.8	100.48	10.7	2.68	Coralline algae	aA1	IS	5	0	0.65	0.65	0
M0055A	55-A-3-R-2-W 10-17	8.745	101.205	Coralline algae	aA1	IS	10	0	16150	0	0	Yokoyama & Fallon, Dec 2011, unpublished	16.15	0	0	0	16.15	101.205	10.7	1.955	Coralline algae	aA1	IS	10	0	0.6	0.6	0
M0055A	55-A-3-R-2-W 32-34	8.94	101.4	Coralline algae	aA1	IS	10	0	16000	0	0	Yokoyama & Fallon, Dec 2011, unpublished	16	0	0	0	16	101.4	10.7	1.76	Coralline algae	aA1	IS	10	0	0.65	0.65	0
M0055A	55-A-3-R-2-W 87-90	9.495	101.955	Coralline algae	aA1	IS?	10	0	16500	0	0	Yokoyama & Fallon, Dec 2011, unpublished	16.5	0	0	0	16.5	101.955	10.7	1.205	Coralline algae	aA1	IS?	10	0	0.65	0.65	0
M0055A	55-A-4-R-1-W 23-28	10.545	103.005	Coralline algae	aA1	IS	10	0	16845	0	0	Yokoyama & Fallon, Dec 2011, unpublished	16.845	0	0	0	16.845	103.005	10.7	0.155	Coralline algae	aA1	IS	10	0	0.175	0.175	0
M0055A	55-A-4-R-1-W 35-40	10.665	103.125	Coralline algae	aA1	IS	10	0	20180	0	0	Yokoyama & Fallon, Dec 2011, unpublished	20.18	0	0	0	20.18	103.125	10.7	0.035	Coralline algae	aA1	IS	10	0	0.24	0.24	0
M0055A	55-A-4-R-1-W 60-67	10.925	103.385	Coralline algae	aA1	IS	10	0	22230	0	0	Yokoyama & Fallon, Dec 2011, unpublished	22.23	0	0	0	22.23	103.385	10.7	-0.225	Coralline algae	aA1	IS	10	0	0.22	0.22	0
M0055A	55-A-4-R-2-W 106-114	12.46	104.92	Coralline algae	aA1	IS	10	0	23025	0	0	Yokoyama & Fallon, Dec 2011, unpublished	23.025	0	0	0	23.025	104.92	10.7	-1.76	Coralline algae	aA1	IS	10	0	0.425	0.425	0
M0055A	55-A-4-R-2-W 140-145	12.785	105.245	Coralline algae	aA1	IS	10	0	24675	0	0	Yokoyama & Fallon, Dec 2011, unpublished	24.675	0	0	0	24.675	105.245	10.7	-2.085	Coralline algae	aA1	IS	10	0	0.325	0.325	0
M0055A	55-A-4-R-2-W 9-14	11.475	103.935	Coralline algae	aA1	IS	10	0	22345	0	0	Yokoyama & Fallon, Dec 2011, unpublished	22.345	0	0	0	22.345	103.935	10.7	-0.775	Coralline algae	aA1	IS	10	0	0.215	0.215	0
M0055A	55-A-4-R-2-W 91-93	12.28	104.74	Coralline algae	aA1	IS	10	0	23375	0	0	Yokoyama & Fallon, Dec 2011, unpublished	23.375	0	0	0	23.375	104.74	10.7	-1.58	Coralline algae	aA1	IS	10	0	0.425	0.425	0
M0055A	55-A-5-R-1-W 2-3	13.315	105.775	Coralline algae	aA1	IS	10	0	24175	0	0	Yokoyama & Fallon, Dec 2011, unpublished	24.175	0	0	0	24.175	105.775	10.7	-2.615	Coralline algae	aA1	IS	10	0	0.275	0.275	0
M0055A	55-A-5-R-1-W 34-36	13.64	106.1	Coralline algae	aA1	IS	10	0	24200	0	0	Yokoyama & Fallon, Dec 2011, unpublished	24.2	0	0	0	24.2	106.1	10.7	-2.94	Coralline algae	aA1	IS	10	0	0.3	0.3	0
M0055A	55-A-5-R-1-W 52-59	13.845	106.305	Coralline algae	aA1	IS	10	0	23675	0	0	Yokoyama & Fallon, Dec 2011, unpublished	23.675	0	0	0	23.675	106.305	10.7	-3.145	Coralline algae	aA1	IS	10	0	0.325	0.325	0
M0055A	55-A-5-R-2-W 0-9	14.93	107.39	Coralline algae	aA1	IS	10	0	26900	0	0	Yokoyama & Fallon, Dec 2011, unpublished	26.9	0	0	0	26.9	107.39	10.7	-4.23	Coralline algae	aA1	IS	10	0	0.75	0.75	0
M0055A	55-A-5-R-2-W 24-33	14.765	107.225	Coralline algae	aA1	IS	10	0	24175	0	0	Yokoyama & Fallon, Dec 2011, unpublished	24.175	0	0	0	24.175	107.225	10.7	-4.065	Coralline algae	aA1	IS	10	0	0.325	0.325	0
M0055A	55-A-5-R-2-W 49-57	15.01	107.47	Coralline algae	aA1	IS	10	0	25300	0	0	Yokoyama & Fallon, Dec 2011, unpublished	25.3	0	0	0	25.3	107.47	10.7	-4.31	Coralline algae	aA1	IS	10	0	0.4	0.4	0
M0055A	55-A-6-R-1-W 0-5	15.815	108.275	Coralline algae	aA1	IS?	10	0	28200	0	0	Yokoyama & Fallon, Dec 2011, unpublished	28.2	0	0	0	28.2	108.275	10.7	-5.115	Coralline algae	aA1	IS?	10	0	0.35	0.35	0
M0055A	55-A-6-R-1-W 31-34	16.115	108.575	Coralline algae	aA1	IS?	10	0	25650	0	0	Yokoyama & Fallon, Dec 2011, unpublished	25.65	0	0	0	25.65	108.575	10.7	-5.415	Coralline algae	aA1	IS?	10	0	0.5	0.5	0
M0055A	55-A-6-R-1-W 48-53	16.295	108.755	Coralline algae	aA1	IS?	10	0	26350	0	0	Yokoyama & Fallon, Dec 2011, unpublished	26.35	0	0	0	26.35	108.755	10.7	-5.595	Coralline algae	aA1	IS?	10	0	0.45	0.45	0
M0055A	55A2R1(8-17)	6.415	98.875	Coral	Acropora (humils grp.)	IS	5	0	0	0	14200	Set A, Esat, 2011, unpublished	0	0	14.2	0	14.2	98.875	10.7	4.285	Coral	Acropora (humils grp.)	IS	5	0	0.014	0.014	Closed system
M0055A	55A3R1(17-30)	7.525	99.985	Coral	Acropora (humils grp.)	IS	5	0	0	0	15263	Set B, Esat, 2012, unpublished	0	0	15.263	0	15.263	99.985	10.7	3.175	Coral	Acropora (humils grp.)	IS	5	0	0.027	0.027	Closed system
M0055A	M0055A-4R-1, 0-16	10.37	102.83	Coral	Isopora	IS	10	0	0	0	15942	Thompson, June 2012, unpublished	0	0	15.942	0	15.942	102.83	10.7	0.33	Coral	Isopora	IS	10	0	0.012	0.012	0
M0055A	M0055A-4R-1, 0-16	10.37	102.83	Coral	Isopora	IS	10	0	0	0	15974	Thompson, June 2012, unpublished	0	0	15.974	0	15.974	102.83	10.7	0.33	Coral	Isopora	IS	10	0	0.01	0.01	0
M0055A	M0055A-4R-1, 0-16	10.37	102.83	Coral	Isopora	IS	10	0	0	0	15883	Thompson, June 2012, unpublished	0	0	15.883	0	15.883	102.83	10.7	0.33	Coral	Isopora	IS	10	0	0.022	0.022	0
M0055A	M0055A-4R-1, 98-104	11.3	103.76	Coral	Acropora	ISX	10	0	0	0	23911	Thompson, June 2012, unpublished	0	0	23.911	0	23.911	103.76	10.7	-0.6	Coral	Acropora	ISX	10	0	0.016	0.016	0
M0055A	M0055A-6R-1, 3-7	15.84	108.3	Coral	Acropora	ISX	10	0	0	0	24099	Thompson, June 2012, unpublished	0	0	24.099	0	24.099	108.3	10.7	-5.14	Coral	Acropora	ISX	10	0	0.146	0.146	0
M0055A	M0055A-6R-1, 11-16	15.925	108.385	Coral	Unknown	ISX	10	0	0	0	27356	Thompson, June 2012, unpublished	0	0	27.356	0	27.356	108.385	10.7	-5.225	Coral	Unknown	ISX	10	0	0.011	0.011	0
M0055A	M0055A-6CC, 0-14	16.67	109.13	Coral	Goniopora?	IS	10	0	0	0	27447	Thompson, June 2012, unpublished	0	0	27.447	0	27.447	109.13	10.7	-5.97	Coral	Goniopora?	IS	10	0	0.063	0.063	0
M0055A	M0055A-6CC, 0-14	16.67	109.13	Coral	Goniopora?	IS	10	0	0	0	27236	Thompson, June 2012, unpublished	0	0	27.236	0	27.236	109.13	10.7	-5.97	Coral	Goniopora?	IS	10	0	0.076	0.076	0
M0055A	55A_3R1_46_51	7.775	100.235	Coral	Acropora (humilis gpr)	IS	5	0	0	0	15570	Thomas, Sep 2012, unpublished	0	0	15.57	0	15.57	100.235	10.7	2.925	Coral	Acropora (humilis gpr)	IS	5	0	0.072	0.072	Closed system
M0055A	55A_4R2_99-105	12.38	104.84	Coral	Porites	IS	10	0	0	0	23974	Thomas,June 2013 unpublished	0	0	23.974	0	23.974	104.84	10.7	-1.68	Coral	Porites	IS	10	0	0.194	0.194	0
M0055A	M0055A-1R-2, 4–5	4.055	96.515	Coral	Porites?	ISX	20	0	0	14050	0	Webster et al., 2011; Exp. 325 Proceedings	0	14.05	0	0	14.05	96.515	10.7	6.645	Coral	Porites?	ISX	20	0	0.16	0.16	0
M0055A	M0055A-4R-2, 150–151	12.865	105.325	Coral	Tubipora musica or Faviidae	IS	10	0	0	22975	0	Webster et al., 2011; Exp. 325 Proceedings	0	22.975	0	0	22.975	105.325	10.7	-2.165	Coral	Tubipora musica or Faviidae	IS	10	0	0.425	0.425	0
M0055A	M0055A-5R-3, 0-1	15.235	107.695	Coral	Pocillopora	IS?	10	10	0	0	24800	Webster et al., 2011; Exp. 325 Proceedings	0	0	24.8	0	24.8	107.695	10.7	-4.535	Coral	Pocillopora	IS?	10	10	0.3	0.3	0
M0053A	53-A-10-R-1-W 19-23	10.31	114.41	Coralline algae	aA1	IS?	10	0	19670	0	0	Yokoyama & Fallon, Dec 2011, unpublished	19.67	0	0	0	19.67	114.41	19.5	9.19	Coralline algae	aA1	IS?	10	0	0.24	0.24	0
M0053A	53-A-11-R-1-W 11-13	11.22	115.32	Coralline algae	aA1	IS?	10	0	19875	0	0	Yokoyama & Fallon, Dec 2011, unpublished	19.875	0	0	0	19.875	115.32	19.5	8.28	Coralline algae	aA1	IS?	10	0	0.325	0.325	0
M0053A	53-A-12-R-1-W 3-7	12.65	116.75	Coralline algae	aA1	IS?	10	0	20185	0	0	Yokoyama & Fallon, Dec 2011, unpublished	20.185	0	0	0	20.185	116.75	19.5	6.85	Coralline algae	aA1	IS?	10	0	0.235	0.235	0
M0053A	53-A-12-R-1-W 7-10	12.685	116.785	Coralline algae	aA1	IS?	10	0	19800	0	0	Yokoyama & Fallon, Dec 2011, unpublished	19.8	0	0	0	19.8	116.785	19.5	6.815	Coralline algae	aA1	IS?	10	0	0.3	0.3	0
M0053A	53-A-13-R-CC-W 0-6	13.95	118.05	Coralline algae	aA1	IS?	10	0	20475	0	0	Yokoyama & Fallon, Dec 2011, unpublished	20.475	0	0	0	20.475	118.05	19.5	5.55	Coralline algae	aA1	IS?	10	0	0.425	0.425	0
M0053A	53-A-13-R-CC-W 7-9	14	118.1	Coralline algae	aA1	IS?	10	0	20675	0	0	Yokoyama & Fallon, Dec 2011, unpublished	20.675	0	0	0	20.675	118.1	19.5	5.5	Coralline algae	aA1	IS?	10	0	0.425	0.425	0
M0053A	53-A-15-R-CC-W 7-10	16.165	120.265	Coralline algae	aA3	IS?	20	0	21305	0	0	Yokoyama & Fallon, Dec 2011, unpublished	21.305	0	0	0	21.305	120.265	19.5	3.335	Coralline algae	aA3	IS?	20	0	0.245	0.245	0
M0053A	53-A-16-R-1-W 41-43	17.02	121.12	Coralline algae	aA3	IS	20	0	21415	0	0	Yokoyama & Fallon, Dec 2011, unpublished	21.415	0	0	0	21.415	121.12	19.5	2.48	Coralline algae	aA3	IS	20	0	0.215	0.215	0
M0053A	53-A-18-R-1-W 14-19	18.765	122.865	Coralline algae?	aA3	IS	35	20	21550	0	0	Yokoyama & Fallon, Dec 2011, unpublished	21.55	0	0	0	21.55	122.865	19.5	0.735	Coralline algae?	aA3	IS	35	20	0.3	0.3	0
M0053A	53-A-19-R-1-W 17-18	19.775	123.875	Coralline algae	aA1	IS	35	20	21750	0	0	Yokoyama & Fallon, Dec 2011, unpublished	21.75	0	0	0	21.75	123.875	19.5	-0.275	Coralline algae	aA1	IS	35	20	0.35	0.35	0
M0053A	53-A-1-X-1-W 104-106	1.05	105.15	Coralline algae?	NA	IS	35	20	14575	0	0	Yokoyama & Fallon, Dec 2011, unpublished	14.575	0	0	0	14.575	105.15	19.5	18.45	Coralline algae?	NA	IS	35	20	0.475	0.475	0
M0053A	53-A-6-R-1-W 1-2	6.315	110.415	Coralline algae	aA1	ISX	5	0	17650	0	0	Yokoyama & Fallon, Dec 2011, unpublished	17.65	0	0	0	17.65	110.415	19.5	13.185	Coralline algae	aA1	ISX	5	0	0.4	0.4	0
M0053A	53-A-7-R-1-W 15-18	7.465	111.565	Coralline algae	aA1	IS?	5	0	18050	0	0	Yokoyama & Fallon, Dec 2011, unpublished	18.05	0	0	0	18.05	111.565	19.5	12.035	Coralline algae	aA1	IS?	5	0	0.45	0.45	0
M0053A	53-A-8-R-1-W 3-8	8.355	112.455	Coralline algae	aA1	IS?	10	0	18225	0	0	Yokoyama & Fallon, Dec 2011, unpublished	18.225	0	0	0	18.225	112.455	19.5	11.145	Coralline algae	aA1	IS?	10	0	0.325	0.325	0
M0053A	53-A-9-R-1-W 12-16	9.24	113.34	Coralline algae	aA1	IS	10	0	19225	0	0	Yokoyama & Fallon, Dec 2011, unpublished	19.225	0	0	0	19.225	113.34	19.5	10.26	Coralline algae	aA1	IS	10	0	0.325	0.325	0
M0053A	M0053A-6R-1, 1-7	6.38	110.48	Coral	Isopora	IS?	10	0	0	0	17146	Thompson, June 2012, unpublished	0	0	17.146	0	17.146	110.48	19.5	13.12	Coral	Isopora	IS?	10	0	0.011	0.011	0
M0053A	M0053A-7R-1, 12-14	7.43	111.53	Coral	Acropora (humilis grp.)??	IS	10	0	0	0	17473	Thompson, June 2012, unpublished	0	0	17.473	0	17.473	111.53	19.5	12.07	Coral	Acropora (humilis grp.)??	IS	10	0	0.015	0.015	0
M0053A	M0053A-9CC, 0-7	9.375	113.475	Coral	Isopora	IS	10	0	0	0	19194	Thompson, June 2012, unpublished	0	0	19.194	0	19.194	113.475	19.5	10.125	Coral	Isopora	IS	10	0	0.004	0.004	Closed system
M0053A	M0053A-9CC, 0-7	9.375	113.475	Coral	Isopora	IS	10	0	0	0	19207	Thompson, June 2012, unpublished	0	0	19.207	0	19.207	113.475	19.5	10.125	Coral	Isopora	IS	10	0	0.004	0.004	Closed system
M0053A	M0053A-9CC, 7-12	9.435	113.535	Coral	Isopora	IS	10	0	0	0	19239	Thompson, June 2012, unpublished	0	0	19.239	0	19.239	113.535	19.5	10.065	Coral	Isopora	IS	10	0	0.01	0.01	0
M0053A	M0053A-9CC, 7-12	9.435	113.535	Coral	Isopora	IS	10	0	0	0	19234	Thompson, June 2012, unpublished	0	0	19.234	0	19.234	113.535	19.5	10.065	Coral	Isopora	IS	10	0	0.004	0.004	Closed system
M0053A	M0053A-11R-1, 15-16	11.255	115.355	Coral	Seriatopora	IS	10	0	0	0	19694	Thompson, June 2012, unpublished	0	0	19.694	0	19.694	115.355	19.5	8.245	Coral	Seriatopora	IS	10	0	0.021	0.021	0
M0053A	M0053A-13R-1, 21-25	13.83	117.93	Coral	Isopora	IS?	10	0	0	0	20514	Thompson, June 2012, unpublished	0	0	20.514	0	20.514	117.93	19.5	5.67	Coral	Isopora	IS?	10	0	0.02	0.02	0
M0053A	M0053A-15R-1, 1-4	15.625	119.725	Coral	Acropora	IS	20	0	0	0	20936	Thompson, June 2012, unpublished	0	0	20.936	0	20.936	119.725	19.5	3.875	Coral	Acropora	IS	20	0	0.017	0.017	0
M0053A	M0053A-15R-1, 27-29	15.88	119.98	Coral	Isopora	IS	20	0	0	0	20812	Thompson, June 2012, unpublished	0	0	20.812	0	20.812	119.98	19.5	3.62	Coral	Isopora	IS	20	0	0.009	0.009	Closed system
M0053A	M0053A-15R-1, 30-33	15.915	120.015	Coral	Isopora	IS	20	0	0	0	20843	Thompson, June 2012, unpublished	0	0	20.843	0	20.843	120.015	19.5	3.585	Coral	Isopora	IS	20	0	0.021	0.021	0
M0053A	M0053A-15R-1, 33-37	15.95	120.05	Coral	Isopora	IS	20	0	0	0	20899	Thompson, June 2012, unpublished	0	0	20.899	0	20.899	120.05	19.5	3.55	Coral	Isopora	IS	20	0	0.014	0.014	0
M0053A	M0053A-15R-1, 42-48	16.05	120.15	Coral	Isopora	IS	20	0	0	0	20930	Thompson, June 2012, unpublished	0	0	20.93	0	20.93	120.15	19.5	3.45	Coral	Isopora	IS	20	0	0.004	0.004	Closed system
M0053A	M0053A-16R-1, 5-14	16.695	120.795	Coral	Isopora	IS	20	0	0	0	21046	Thompson, June 2012, unpublished	0	0	21.046	0	21.046	120.795	19.5	2.805	Coral	Isopora	IS	20	0	0.007	0.007	Closed system
M0053A	M0053A-16R-1, 5-14	16.695	120.795	Coral	Isopora	IS	20	0	0	0	21094	Thompson, June 2012, unpublished	0	0	21.094	0	21.094	120.795	19.5	2.805	Coral	Isopora	IS	20	0	0.006	0.006	Closed system
M0053A	M0053A-19R-1, 0-4	19.62	123.72	Coral	Acropora	IS	20	0	0	0	22168	Thompson, June 2012, unpublished	0	0	22.168	0	22.168	123.72	19.5	-0.12	Coral	Acropora	IS	20	0	0.005	0.005	Discarded by AT
M0053A	M0053A-21R-1, 9-13	21.71	125.81	Coral	Favites (F. abdita gr.)	IS	35	20	0	0	22411	Thompson, June 2012, unpublished	0	0	22.411	0	22.411	125.81	19.5	-2.21	Coral	Favites (F. abdita gr.)	IS	35	20	0.005	0.005	Closed system
M0053A	53A_27R1_24-26	27.85	131.95	Coral	Porites/Montipora?	ISX	0	0	0	0	27486	Thomas,June 2013 unpublished	0	0	27.486	0	27.486	131.95	19.5	-8.35	Coral	Porites/Montipora?	ISX	0	0	0.167	0.167	0
M0053A	53A_27R1_34-36	27.95	132.05	Coral	Unknown	ISX	0	0	0	0	32461	Thomas,June 2013 unpublished	0	0	32.461	0	32.461	132.05	19.5	-8.45	Coral	Unknown	ISX	0	0	0.145	0.145	0
M0053A	53A_31R1_10-17	32.435	136.535	Coral	Cyphastrea	ISN	0	0	0	0	38070	Thomas,June 2013 unpublished	0	0	38.07	0	38.07	136.535	19.5	-12.935	Coral	Cyphastrea	ISN	0	0	0.181	0.181	0
M0053A	M0053A-3R-1, 4–5	2.945	107.045	Coral	Isopora	ISX	35	20	0	16755	0	Webster et al., 2011; Exp. 325 Proceedings	0	16.755	0	0	16.755	107.045	19.5	16.555	Coral	Isopora	ISX	35	20	0.185	0.185	0
M0053A	M0053A-9R-2, 2–3	9.365	113.465	Coral	Isopora	IS	10	0	0	19600	0	Webster et al., 2011; Exp. 325 Proceedings	0	19.6	0	0	19.6	113.465	19.5	10.135	Coral	Isopora	IS	10	0	0.21	0.21	0
M0053A	M0053A-25R-2, 2-3	25.775	129.875	Coral	Porites/Montipora	ISX	35	20	0	0	23600	Webster et al., 2011; Exp. 325 Proceedings	0	0	23.6	0	23.6	129.875	19.5	-6.275	Coral	Porites/Montipora	ISX	35	20	0.3	0.3	0
M0054A	54-A-2-R-1-W 17-21	11.21	119.44	Coralline algae	aA3	IS?	35	20	16150	0	0	Yokoyama & Fallon, Dec 2011, unpublished	16.15	0	0	0	16.15	119.44			Coralline algae	aA3	IS?	35	20	0.6	0.6	0
M0054A	54-A-2-R-1-W 26-30	11.3	119.53	Coralline algae	aA1	IS?	10	0	16835	0	0	Yokoyama & Fallon, Dec 2011, unpublished	16.835	0	0	0	16.835	119.53			Coralline algae	aA1	IS?	10	0	0.175	0.175	0
M0054A	54-A-3-R-1-W 114-118	13.88	122.11	Coralline algae	aA1	IS?	10	0	18125	0	0	Yokoyama & Fallon, Dec 2011, unpublished	18.125	0	0	0	18.125	122.11			Coralline algae	aA1	IS?	10	0	0.425	0.425	0
M0054A	54-A-3-R-1-W 22-25	12.955	121.185	Coralline algae	aA1	IS	10	0	17450	0	0	Yokoyama & Fallon, Dec 2011, unpublished	17.45	0	0	0	17.45	121.185			Coralline algae	aA1	IS	10	0	0.35	0.35	0
M0054A	54-A-3-R-1-W 31-40	13.075	121.305	Coralline algae?	aA1	IS	10	0	17625	0	0	Yokoyama & Fallon, Dec 2011, unpublished	17.625	0	0	0	17.625	121.305			Coralline algae?	aA1	IS	10	0	0.375	0.375	0
M0054A	54-A-3-R-1-W 70-78	13.46	121.69	Coralline algae	aA1	IS	10	0	17750	0	0	Yokoyama & Fallon, Dec 2011, unpublished	17.75	0	0	0	17.75	121.69			Coralline algae	aA1	IS	10	0	0.3	0.3	0
M0054A	54-A-3-R-1-W 79-84	13.535	121.765	Coralline algae	aA1	IS	10	0	17800	0	0	Yokoyama & Fallon, Dec 2011, unpublished	17.8	0	0	0	17.8	121.765			Coralline algae	aA1	IS	10	0	0.3	0.3	0
M0054B	54-B-4-R-1-W 0-8	15.04	123.27	Coralline algae	aA1	IS	10	0	19750	0	0	Yokoyama & Fallon, Dec 2011, unpublished	19.75	0	0	0	19.75	123.27	21	5.96	Coralline algae	aA1	IS	10	0	0.3	0.3	0
M0054B	54-B-4-R-1-W 3-8	15.055	123.285	Coralline algae	aA1	IS	10	0	19750	0	0	Yokoyama & Fallon, Dec 2011, unpublished	19.75	0	0	0	19.75	123.285	21	5.945	Coralline algae	aA1	IS	10	0	0.3	0.3	0
M0054B	54-B-5-R-1-W 0-3	15.415	123.645	Coralline algae	aA1	IS?	10	0	19615	0	0	Yokoyama & Fallon, Dec 2011, unpublished	19.615	0	0	0	19.615	123.645	21	5.585	Coralline algae	aA1	IS?	10	0	0.215	0.215	0
M0054B	54-B-6-R-1-W 54-57	16.055	124.285	Coralline algae	aA1	IS	10	0	19975	0	0	Yokoyama & Fallon, Dec 2011, unpublished	19.975	0	0	0	19.975	124.285	21	4.945	Coralline algae	aA1	IS	10	0	0.375	0.375	0
M0054B	54-B-6-R-1-W 64-67	16.155	124.385	Coralline algae	aA1	IS	10	0	20185	0	0	Yokoyama & Fallon, Dec 2011, unpublished	20.185	0	0	0	20.185	124.385	21	4.845	Coralline algae	aA1	IS	10	0	0.235	0.235	0
M0054B	54-B-7-R-1-W 23-26	17.245	125.475	Coralline algae?	aA3	IS	35	20	20875	0	0	Yokoyama & Fallon, Dec 2011, unpublished	20.875	0	0	0	20.875	125.475	21	3.755	Coralline algae?	aA3	IS	35	20	0.425	0.425	0
M0054B	54-B-8-R-2-W 25-29	19.84	128.07	Coralline algae?	aA3	IS	35	20	21950	0	0	Yokoyama & Fallon, Dec 2011, unpublished	21.95	0	0	0	21.95	128.07	21	1.16	Coralline algae?	aA3	IS	35	20	0.4	0.4	0
M0054B	M0054B-5R-1, 1-9	15.525	123.755	Coral	Montipora	IS	10	0	0	0	19910	Thompson, June 2012, unpublished	0	0	19.91	0	19.91	123.755	21	5.475	Coral	Montipora	IS	10	0	0.037	0.037	0
M0054B	M0054B-7R-1, 5-9	17.07	125.3	Coral	Acropora	IS	35	20	0	0	20472	Thompson, June 2012, unpublished	0	0	20.472	0	20.472	125.3	21	3.93	Coral	Acropora	IS	35	20	0.078	0.078	0
M0054B	M0054B-9R-1, 14-22	21.38	129.61	Coral	Acropora (humilis grp.)	ISX	10	0	0	0	20326	Thompson, June 2012, unpublished	0	0	20.326	0	20.326	129.61	21	-0.38	Coral	Acropora (humilis grp.)	ISX	10	0	0.006	0.006	Closed system
M0054B	M0054B-1W-1, 5–6	5.415	113.645	Coral	Unknown	ISX	20	0	0	13110	0	Webster et al., 2011; Exp. 325 Proceedings	0	13.11	0	0	13.11	113.645	21	15.585	Coral	Unknown	ISX	20	0	0.17	0.17	0
M0054B	M0054B-3R-1, 7–8	11.675	119.905	Coral	Acropora	IS?	20	0	0	18375	0	Webster et al., 2011; Exp. 325 Proceedings	0	18.375	0	0	18.375	119.905	21	9.325	Coral	Acropora	IS?	20	0	0.325	0.325	0
M0054B	M0054B-4R-2, 2-3	15.505	123.735	Coral	Isopora	IS?	10	0	0	0	20100	Webster et al., 2011; Exp. 325 Proceedings	0	0	20.1	0	20.1	123.735	21	5.495	Coral	Isopora	IS?	10	0	0.2	0.2	0

## Sheet: Summary and trend_late
Final age (ka)	Pglacial thickness (m)	Sample ID
14.225	0.285	56-A-2-R-1-W 58-67
14.2	4.285	55A2R1(8-17)
13.828	2.98	3412R1(1-3)
13.789	2.39	56A_1R2_0-2
13.755	0.775	56-A-2-R-1-W 10-17
13.72	0.75	56A_2R1_13_19
13.375	0.815	56-A-2-R-1-W 6-13
13.366	2.99	56A_1R1_91_93
13.225	2.695	56-A-1-R-1-W 121-122
13.146	2.665	56A_1R1_121_128
13.049	2.37	34A12R2(3-5)
13.005	2.815	56-A-1-R-1-W 108-111
12.895	2.965	56-A-1-R-1-W 93-96
12.831	1.83	57A_6R2_10_16
12.819	1.395	57A_6R2_53_60
12.767	1.23	57A_6R2_66_80
12.765	3.045	56-A-1-R-1-W 85-88
12.758	2.46	57A_6R1_80_92
12.677	2.525	56A_1R1_136_141
12.674	2.235	57A_6R1_103_114
12.665	3.32	56-A-1-R-1-W 57-61
12.66	3.51	56-A-1-R-1-W 38-42
12.638	3.12	57A_6R1_16_24
12.613	1.23	M0042A-10R-1, 6–8
12.57	4.2	34A_11R1_25_35
12.545	2.235	57-A-6-R-1-W 103-114
12.537	4.2	M0034A-11R-1, 25-35
12.52	4.265	34-A-11-R-1-W 22-25
12.495	2.885	57-A-6-R-1-W 40-47
12.445	4.985	M0057A-5R-1, 133–134
12.435	4.2	34A11R1(25-35)
12.415	5.375	34-A-10-R-1-W 61-64
12.39	6.91	34-A-9-R-1-W 57-61
12.375	3.575	56-A-1-R-1-W 32-35
12.34	8.605	34-A-8-R-1-W 38-41
12.335	5.63	34-A-10-R-1-W 36-38
12.33	5.91	34-A-10-R-1-W 8-10
12.328	5.635	57A_5R1_115_122
12.317	5.025	57A_5R1_126_133
12.305	5.495	34A10R1(48-53)
12.293	5.285	57A_5R1_100_107
12.275	7.31	34-A-9-R-1-W 17-21
12.166		30B3R1(13-16)
12.125		30B3R1(10-11)
12.117	6.685	34A9R1(78-85)
12	8.95	34A-08R-1W, 0-10
11.96	7.24	34-A-9-R-1-W 21-31
11.95	5.33	57-A-5-R-1-W 98-100
11.934	5.69	57A_5R1_61_65
11.9	5.81	57A_5R1_49_53
11.888	6.01	57A_5R1_27_35
11.884	5.745	57A_5R1_53_62
11.875	8.25	57A_4R1_101_113
11.875	5.865	57A_5R1_45_46
11.839	6.105	57A_5R1_17_26
11.804	6.255	57A_5R1_5_8
11.775	5.69	57-A-5-R-1-W 61-65
11.746	6.3	57A_5R1_1_3
11.675	6.095	57-A-5-R-1-W 20-25
11.655	8.49	57A_4R1_78_88
11.542	9.345	42A4R1(10-21)
11.44	8.89	57A_4R1_40_46
11.42	10.86	M0034A-7R-2, 12–14
11.385	8.69	57A_4R1_60_66
11.276	9.135	57A_4R1_15_22
11.255	8.625	57-A-4-R-1-W 68-71
11.235	9.035	42-A-4-R-1-W 45-48
11.2	1.33	M0034A-13R-2, 6-8
11.18	9.135	57-A-4-R-1-W 15-22
11.04	8.895	42-A-4-R-1-W 59-62
10.735	12.22	57-A-3-R-1-W 8-12
10.698	12.61	57A_2R1_118_124
10.659	10.81	42A3R1(17-21)
10.612	12.92	42A2R1(6-10)
10.56	14.24	33A-01R-1W, 5-7
10.51	12.255	57-A-3-R-1-W 5-8
10.437	13.6	57A_2R1_17_27
10.37	13.13	57A_2R1_60_78
9.915	13.735	57-A-2-R-1-W 4-13
9.7	14.655	M0042A-1R-2, 2–3
9.49	7.48	42-A-5-R-1-W 1-3
9.44	7.48	42-A-5-R-1-W 1-3
8.177	16.71	57A_1R1_9_13
8.064	16.755	57A_1R1_4_9
6.399	19.6	34A1R1(46-54)

## Sheet: Trend_mid
Final age (ka)	Pglacial thickness (m)	Sample ID
9.97	19.755	34-A-1-R-1-W 33-36
10.195	19.27	M0034A-1R-2, 2–4
10.337	19.8	34A1R1(26-34)
10.51	18.21	34-A-2-R-1-W 37-41
10.605	18.125	34-A-2-R-CC-W 0-5
10.625	18.31	34-A-2-R-1-W 28-30
11.235	15.47	34A-04R-1W, 11-15
11.265	15.56	34-A-4-R-1-W 2-6
11.365	15.235	34-A-4-R-1-W 35-38
11.375	15.385	34A-04R-1W, 19-24
11.625	16.775	35A-07R-1W, 4-5
11.65	16.7	35A-07R-1W, 11-13
12.8	15.69	M0032A-1R-2, 0–2
12.8553	13.415	43A12R2(7-10)
13.065	12.515	33-A-2-R-1-W 27-30
13.11	15.585	M0054B-1W-1, 5–6
13.197	12.205	M0031A-2R-1, 27-32
13.22	12.095	M0031A-2R-2, 7–10
13.51	11.01	33-A-3-R-1-W 28-30
13.63	11.055	33-A-3-R-1-W 22-27
13.84	6.98	55-A-1-R-1-W 41-45
13.955	10.92	M0033A-3R-2, 4–6
13.984	10.935	33A3RCC(0-7)
14.01	9.67	33-A-4-R-1-W 12-14
14.05	6.645	M0055A-1R-2, 4–5
14.2	4.285	55A2R1(8-17)
14.375	12.145	39A-10R-1W, 32-39
14.375	9.65	33A4R1(12-18)
14.375	9.575	33-A-4-R-1-W 20-25
14.425	5.775	33-A-7-R-1-W 19-26
14.575	4.45	33-A-8-R-1-W 0-10
14.65	11.14	32A-03R-1W, 24-28
14.65	7.72	33-A-5-R-1-W 52-64
14.65	7.48	33-A-5-R-1-W 79-85
14.871	4.35	33A8R1(13-17)
14.9	10.83	M0032A-3R-2, 11–13
14.9	9.76	33A-04R-CCW, 0-8
14.906	7.115	33A5R1(116-121)
14.945	7.375	33A5R1(88-97)
14.974	7.59	33A5R1(68-74)
14.997	5.4	33A7RCC(2-10)
15.025	9.45	33-A-4-R-CC-W 0-8
15.025	7.195	33A-05R-1W, 107-114
15.088	3.3	M0031A-7R-1, 16-24
15.159	3.3	M0031A-7R-1, 16-24
15.167	2.87	33A_9R1_10_16
15.175	4.37	55-A-2-R-1-W 0-8
15.263	3.175	55A3R1(17-30)
15.282	0.115	M0031A-8R-1, 36-41
15.298	6.6	34A9R1(89-91)
15.3	5.45	M0033A-7R-2, 0–2
15.329	1.37	M0032A-8R-2, 1-17
15.331	1.05	33A_10R1_41_49
15.425	3.98	55-A-2-R-1-W 41-45
15.448	1.305	33A_10R1_16_23
15.45	0.03	M0031A-8R-2,0-8
15.46	1.37	M0032A-8R-2, 1-17
15.475	3.315	55-A-3-R-1-W 7-12
15.477	1.25	M0032A-8R-2, 17-25
15.484	1.37	M0032A-8R-2, 1-17
15.57	2.925	55A_3R1_46_51
15.572	1.25	M0032A-8R-2, 17-25
15.611	1.37	32A8R2(1-17)
15.611	1.37	M0032A-8R-2, 1-17
15.7	3.705	32A-07R-1W, 16-23
15.75	2.99	55-A-3-R-1-W 38-46
15.781	1.265	32A8R2(17-22)
15.8	3.545	32A-07R-CCW, 4-9
15.8	2.68	55-A-3-R-1-W 71-75
15.883	0.33	M0055A-4R-1, 0-16
15.9	2.73	55-A-3-R-1-W 64-72
15.9	2.38	55-A-3-R-1-W 101-105
15.942	0.33	M0055A-4R-1, 0-16
15.974	0.33	M0055A-4R-1, 0-16
16	1.76	55-A-3-R-2-W 32-34
16.1	0.03	31A-08R-CCW, 0-8
16.15	1.955	55-A-3-R-2-W 10-17
16.2	1.3	33A-10R-1W, 17-23
16.2	0.165	31A-08R-1W, 31-36
16.475	7.79	41A-02R-1W, 70-72
16.5	1.205	55-A-3-R-2-W 87-90
16.845	0.155	55-A-4-R-1-W 23-28

## Sheet: Trend_early
Final age (ka)	Pglacial thickness (m)	Sample ID
12.584	25.015	39A1R1(46-51)
12.703	25.07	39A1R1(40-46)
13.54	24.955	M0039A-1R-2, 3–4
13.584	19.75	35A5R1(6-8)
14.31	20.805	39A4R1(16-23)
14.398	22.14	39A3R1(33-39)
14.55	27.845	M0043A-2R-2, 3–4
14.556	22.315	39A3R1(14-23)
14.575	18.45	53-A-1-X-1-W 104-106
14.65	22.77	35-A-3-R-CC-W 2-4
14.65	22.78	35-A-3-R-CC-W 2-4
14.9	22.77	M0035A-3R-2, 2–4
15.05	22.835	35A3R1(35-38)
15.115	18.055	35A6R1(24-29)
15.166	20.545	39A_4R1_40_51
15.6	18.935	35A-05R-1W, 85-92
15.84	16.775	M0036A-8R-2, 6-9
16.191	15.445	M0036A-9R-1, 3-8
16.201	15.18	M0036A-9R-2, 4-10
16.337	18.765	43A8R1(0-7)
16.475	7.79	41A-02R-1W, 70-72
16.586	18.59	43A8R1(19-23)
16.634	17.72	43A9R1(27-29)
16.755	16.555	M0053A-3R-1, 4–5
16.756	17.82	43A9R1(17-19)
16.785	16.82	M0036A-8R-2, 2–4
16.96	15.385	36A-09R-1W, 10-13
17.002	12.365	M0036A-11R-1, 9-18
17.059	12.05	M0036A-11R-1, 40-50
17.07	12.075	39A10R1(42-43)
17.075	12.05	M0036A-11R-1, 40-50
17.146	13.12	M0053A-6R-1, 1-7
17.151	12.145	39A10R1(32-39)
17.225	13.46	35-A-9-R-1-W 35-37
17.264	10.975	M0036A-12R-1, 1-4
17.269	11.72	M0036A-11R-2, 2-10
17.3	13.46	35-A-9-R-1-W 35-37
17.3	17.935	43-A-9-R-1-W 5-8
17.319	8.49	35A13R1(40-46)
17.325	22.06	39A-03R-CCW, 1-5
17.4	13.345	M0039A-9R-2, 9–10
17.427	9.305	M0036A-13R-2, 0-3
17.434	10.995	35A11R1(32-33)
17.45		54-A-3-R-1-W 22-25
17.473	12.07	M0053A-7R-1, 12-14
17.495	10.805	35A11RCC (0-3)
17.5	16.165	43-A-10-R-1-W 32-35
17.554	9.245	M0036A-13R-2, 6-9
17.569	9.19	35A12R1(62-64)
17.6	16.075	M0047A-7R-2, 8–9
17.625	17.515	M0043A-9R-2, 1–2
17.625		54-A-3-R-1-W 31-40
17.65	13.185	53-A-6-R-1-W 1-2
17.75		54-A-3-R-1-W 70-78
17.798	12.77	35A10R1(4-6)
17.8		54-A-3-R-1-W 79-84
18.009	11.155	35A11R1(15-18)
18.05	12.035	53-A-7-R-1-W 15-18
18.074	15.18	M0036A-9R-2, 4-10
18.105	12.365	M0036A-11R-1, 9-18
18.106	6.795	39A15R1(9-12)
18.125		54-A-3-R-1-W 114-118
18.225	11.145	53-A-8-R-1-W 3-8
18.249	8.045	39A14R1(32-39)
18.25	9.07	M0035A-12R-2, 4–6
18.32	6.665	39A_15R1_22_25
18.368	7.47	M0035A-14R-1, 3-7
18.375	9.325	M0054B-3R-1, 7–8
18.381	4.13	M0040A-6R-1, 35-39
18.461	3.76	M0040A-6R-1, 72-76
18.536	6.83	39A15R1(6-8)
18.7	5.48	M0039A-16R-2, 8-10
18.7	7.585	36A-14R-CCW, 1-4
18.898	4.325	M0036A-16R-1, 13-22
18.919	5.72	M0036A-15R-2, 3-7
18.973	11.075	35A11R1(23-26)
18.995	4.475	M0036A-16R-1, 0-5
19.041	4.42	M0036A-16R-1, 6-10
19.05	7.155	35A-14R-1W, 34-39
19.194	10.125	M0053A-9CC, 0-7
19.207	10.125	M0053A-9CC, 0-7
19.225	10.26	53-A-9-R-1-W 12-16
19.234	10.065	M0053A-9CC, 7-12
19.239	10.065	M0053A-9CC, 7-12
19.487	4.44	43A_18R1_5-7
19.6	10.135	M0053A-9R-2, 2–3
19.615	5.585	54-B-5-R-1-W 0-3
19.638	2.73	M0036A-17R-1, 22-32
19.67	9.19	53-A-10-R-1-W 19-23
19.694	8.245	M0053A-11R-1, 15-16
19.7	1.17	M0032A-8R-3, 0-2
19.704	4.45	M0035A-16R-2, 6-8
19.75	5.945	54-B-4-R-1-W 3-8
19.75	5.96	54-B-4-R-1-W 0-8
19.771	4.425	43A_18R1_6-9
19.788	4.325	43A_18R1_17-18
19.8	6.815	53-A-12-R-1-W 7-10
19.854	4.465	43A_18RCC_2-5
19.875	8.28	53-A-11-R-1-W 11-13
19.909	2.73	M0036A-17R-1, 22-32
19.91	5.475	M0054B-5R-1, 1-9
19.947	2.73	M0036A-17R-1, 22-32
19.975	0.9	35A-18R-1W, 14-20
19.975	4.945	54-B-6-R-1-W 54-57
20.004	4.26	M0043A-18CC, 0-4
20.1	5.495	M0054B-4R-2, 2-3
20.175	1.285	M0035A-18R-1, 21-26
20.18	0.035	55-A-4-R-1-W 35-40
20.185	4.845	54-B-6-R-1-W 64-67
20.185	6.85	53-A-12-R-1-W 3-7
20.3	4.25	M0043A-18R-2, 2-4
20.318	1.35	M0035A-18R-1, 14-20
20.383	1.315	M0036A-18R-2, 0-5
20.472	3.93	M0054B-7R-1, 5-9
20.475	5.55	53-A-13-R-CC-W 0-6
20.514	5.67	M0053A-13R-1, 21-25
20.525	4.425	43A_20R1_1-14
20.675	5.5	53-A-13-R-CC-W 7-9
20.7	1.25	M0036A-18R-2, 8-10
20.812	3.62	M0053A-15R-1, 27-29
20.843	3.585	M0053A-15R-1, 30-33
20.875	3.755	54-B-7-R-1-W 23-26
20.899	3.55	M0053A-15R-1, 33-37
20.93	3.45	M0053A-15R-1, 42-48
20.936	3.875	M0053A-15R-1, 1-4
21.046	2.805	M0053A-16R-1, 5-14
21.094	2.805	M0053A-16R-1, 5-14
21.305	3.335	53-A-15-R-CC-W 7-10
21.415	2.48	53-A-16-R-1-W 41-43
21.55	0.735	53-A-18-R-1-W 14-19
21.95	1.16	54-B-8-R-2-W 25-29
21.978	4.495	43A_21R1_0-1
24.6	0.095	M0040A-8R-2, 5-8
